# Supplementary material for: Modeling the effects of atmospheric pressure on suicide rates in the USA using geographically weighted regression
Source: PLoS One. 2018 Dec 5;13(12):e0206992. doi: 10.1371/journal.pone.0206992 (PMC6281181; doi:10.1371/journal.pone.0206992)
Supplement: S1 File — (XLSX) [file pone.0206992.s004.xlsx]

## Sheet: All Suicides
Lat.	Long.	FPS	State	County	All Suicide Rate	Weighted Altitude	Atmospheric Pressure	Sun	Max Air Temp	Male %	Hisp %	Cauc %	American Indian %	Poverty %	Population Density	Smoking %	Obese %
32.5364	-86.6445	1001	Alabama	Autauga County	14.8989	99.7435	1001.69	17549.1	23.6581	48.6416	1.90099	80.9374	0.467516	11.0083	31.7682	26.1333	29.165
30.6592	-87.7461	1003	Alabama	Baldwin County	15.5308	23.1161	1010.57	18129.2	24.5262	48.9246	2.9939	88.5492	0.722885	10.9417	38.7114	25.15	25.56
31.8707	-85.4055	1005	Alabama	Barbour County	8.46183	105.488	1001.06	17774.8	24.2693	52.4021	3.31238	51.7747	0.521656	24.85	12.3162	28.0417	32.28
33.0159	-87.1271	1007	Alabama	Bibb County	16.7821	122.88	999.019	17320.6	23.3041	52.1448	1.39322	77.5195	0.265996	17.9833	13.4741	29.95	29.93
33.9774	-86.5672	1009	Alabama	Blount County	15.3204	236.431	985.958	16682.8	21.9702	49.7242	6.49086	97.572	0.58317	13.025	32.4669	29.4667	26.515
31.7517	-86.682	1013	Alabama	Butler County	11.2979	110.421	1000.48	17777.7	24.0006	46.9568	0.753551	56.913	0.249331	22.875	10.4318	28.0917	30.195
33.7717	-85.8225	1015	Alabama	Calhoun County	14.0748	232.549	986.417	16746.6	22.1676	48.0527	2.35202	78.6516	0.477749	17.375	72.7199	28.55	29.335
32.9179	-85.3918	1017	Alabama	Chambers County	10.1975	204.566	989.647	17386	22.7591	47.5878	1.18159	60.4224	0.169102	17.9917	22.8771	29.2333	30.35
34.0695	-85.6542	1019	Alabama	Cherokee County	18.163	221.486	987.631	16584.4	21.6585	49.4	1.03479	94.0867	0.400749	17.175	17.404	27.9833	27.165
32.8541	-86.7266	1021	Alabama	Chilton County	15.337	174.589	993.088	17382.5	23.0996	49.38	4.94833	88.773	0.37096	16.7167	23.1717	28.9167	28.24
31.6855	-87.8186	1025	Alabama	Clarke County	8.68142	62.1296	1006.06	17844.2	24.7251	47.3714	0.805962	55.6888	0.303669	21.8167	8.38484	25.6083	31.56
33.2678	-85.8621	1027	Alabama	Clay County	11.8562	316.154	976.941	17107.7	21.8688	48.8766	2.22258	83.785	0.33259	15.8667	9.01741	29.45	28.105
33.672	-85.5161	1029	Alabama	Cleburne County	21.6279	321.767	976.277	16785.7	21.5901	49.8225	1.73697	95.6714	0.305004	15.4667	9.99903	29.4583	28.255
31.4022	-85.9892	1031	Alabama	Coffee County	11.9087	95.647	1002.19	17873.6	24.3502	49.1528	4.30138	78.9568	1.32884	15.3	26.1425	25.475	30.72
34.7031	-87.8015	1033	Alabama	Colbert County	15.698	167.842	993.767	16588.5	21.6972	48.0124	1.54805	82.5435	0.453107	14.9083	35.4136	27.6083	28.205
31.4283	-86.992	1035	Alabama	Conecuh County	17.5186	84.8578	1003.43	17801.1	24.3699	48.042	0.915628	53.9945	0.294593	24.5917	6.17474	27.2833	31.9
32.9314	-86.2435	1037	Alabama	Coosa County	16.831	202.62	989.877	17434.6	22.8693	50.0425	1.51061	66.3254	0.460404	15.775	6.89802	29.8417	31.28
31.244	-86.4487	1039	Alabama	Covington County	11.9115	84.1679	1003.52	17855.5	24.526	48.1464	1.01638	86.5296	0.546337	18.8167	13.951	29.6417	27.36
31.7328	-86.3192	1041	Alabama	Crenshaw County	12.9984	114.524	1000.01	17827.4	23.9302	47.8391	1.02027	74.0596	0.402182	19.5583	8.72748	27.9833	30.665
34.1319	-86.8693	1043	Alabama	Cullman County	12.5059	237.215	985.862	16656.6	21.895	49.4507	3.1291	97.8886	0.550873	14.9083	41.1147	29.7667	25.51
31.4307	-85.6095	1045	Alabama	Dale County	13.4782	90.7758	1002.76	17858.6	24.5528	49.5369	4.30706	76.994	0.750387	16.2667	34.0076	25.8667	29.695
32.3335	-87.1144	1047	Alabama	Dallas County	9.3982	51.9126	1007.23	17681	24.199	45.8392	0.627258	32.7385	0.171188	28.9417	17.6891	27.0167	35.86
34.4609	-85.804	1049	Alabama	DeKalb County	11.6158	371.418	970.557	16401.9	20.4679	49.2159	9.49769	95.5995	1.73065	17.4917	33.5662	28.35	27.035
32.5972	-86.1427	1051	Alabama	Elmore County	11.1649	98.6015	1001.83	17557	23.6749	49.7173	1.93972	78.1042	0.439219	12.5583	45.0082	27.25	27.6
31.1217	-87.1684	1053	Alabama	Escambia County	11.0293	66.2243	1005.59	17833.7	24.703	50.8327	1.45284	64.7844	3.44077	21.2833	15.4868	30.25	31.485
34.0476	-86.0344	1055	Alabama	Etowah County	13.9566	201.768	989.9	16635.1	21.916	48.1325	2.47852	83.6466	0.453558	16.625	74.7698	29.1417	29.205
33.7322	-87.752	1057	Alabama	Fayette County	15.3624	139.374	997.095	17078.7	22.7047	48.8368	0.981084	87.578	0.26153	18.0917	11.0353	28.2083	30.27
34.442	-87.8428	1059	Alabama	Franklin County	12.9761	234.596	986.134	16584	21.6073	49.4682	10.4394	94.5516	0.870551	18.75	18.932	29.0833	28.755
31.0909	-85.8243	1061	Alabama	Geneva County	17.8427	60.932	1006.2	17949.7	24.97	48.7386	2.53471	88.5029	0.822087	19.0083	17.4543	30.1333	29.395
31.517	-85.24	1067	Alabama	Henry County	12.8718	101.863	1001.48	17825.2	24.4986	47.7192	1.90292	68.1663	0.265165	17.3917	11.5121	25.725	30.275
31.1582	-85.2964	1069	Alabama	Houston County	10.0842	81.7152	1003.82	17969.7	25.0962	47.7326	2.02402	72.9988	0.459944	15.9083	62.6187	25.85	29.22
34.7635	-85.9774	1071	Alabama	Jackson County	14.4457	292.753	979.446	16297.9	20.7155	48.8961	1.76563	93.7607	1.99637	15.9917	19.17	30.925	30.085
33.5534	-86.8965	1073	Alabama	Jefferson County	12.1919	197.688	990.423	16944.7	22.6586	47.2483	2.60008	57.2861	0.321994	14.825	228.318	24.9833	28.345
33.7871	-88.0874	1075	Alabama	Lamar County	16.4556	117.786	999.584	17078	22.8748	48.4835	1.24222	87.84	0.137414	17.5917	9.67798	28.3083	26.9
34.9041	-87.651	1077	Alabama	Lauderdale County	11.9327	185.231	991.753	16475.9	21.4053	47.8196	1.55476	88.9036	0.323385	15.85	51.7196	25.7833	28.715
34.5298	-87.3219	1079	Alabama	Lawrence County	15.2063	205.267	989.483	16565.3	21.6897	48.9688	1.37484	80.8967	6.26795	15.1833	19.1811	29.2083	28.255
32.6041	-85.353	1081	Alabama	Lee County	9.2467	186.677	991.724	17446.2	23.3015	49.3041	2.33659	74.117	0.351012	17.0417	79.6606	22.6083	26.695
34.8102	-86.9814	1083	Alabama	Limestone County	11.5572	216.8	988.148	16415.8	21.4544	50.7761	4.00048	85.1336	0.740578	12.8583	49.1632	27.2583	28.055
34.7642	-86.5511	1089	Alabama	Madison County	11.1638	225.984	987.083	16297.7	21.2498	48.9341	3.10318	72.4537	0.929849	10.975	144.889	22.75	26.95
34.1382	-87.8816	1093	Alabama	Marion County	14.181	192.285	990.993	16769.6	22.0508	49.618	1.57848	95.489	0.316509	18.5333	16.0283	29.3167	28.605
34.3096	-86.3217	1095	Alabama	Marshall County	13.8555	283.739	980.541	16474.5	21.4016	48.9738	8.65077	96.52	0.950647	16.9917	59.0415	30.3417	28.885
30.6846	-88.1966	1097	Alabama	Mobile County	11.9828	26.2581	1010.21	18224.6	24.9418	47.8982	1.73146	62.8971	0.854409	19.0417	126.192	27.9667	30.105
31.5803	-87.3833	1099	Alabama	Monroe County	11.5437	80.722	1003.91	17793.8	24.5486	47.9855	0.824679	57.3087	1.09185	21.175	8.93373	26.7083	30.845
32.2037	-86.2038	1101	Alabama	Montgomery County	10.1201	68.7804	1005.27	17769.4	24.0384	47.5162	2.26948	45.7891	0.31845	18.1583	110.099	23.0333	29.61
34.4545	-86.8464	1103	Alabama	Morgan County	15.4792	197.571	990.368	16538.2	21.771	49.0893	5.2257	86.3995	0.981544	13.45	75.896	28.8667	26.655
33.2968	-88.0969	1107	Alabama	Pickens County	10.7521	87.6706	1003.08	17344.6	23.4482	47.342	1.0965	56.8119	0.131793	22.3583	8.9187	25.9583	31.84
31.7987	-85.942	1109	Alabama	Pike County	13.5725	127.618	998.508	17783	23.9712	47.5661	1.7255	60.5402	0.695323	24.4833	17.7845	24.7083	31.445
33.2965	-85.4641	1111	Alabama	Randolph County	15.8686	278.95	981.164	17135.4	22.1658	48.4759	1.94518	77.9761	0.282311	18.475	15.0053	29.5417	30.565
32.2898	-85.187	1113	Alabama	Russell County	13.6079	104.878	1001.12	17654.6	24.0742	47.5554	2.4991	56.5444	0.423865	20.2333	30.3841	29.075	32.625
33.713	-86.3157	1115	Alabama	St. Clair County	14.0306	204.276	989.634	16841.8	22.1744	50.3562	1.54718	90.6076	0.388107	12.8833	44.5287	28.875	28.11
33.2629	-86.6781	1117	Alabama	Shelby County	12.0362	167.671	993.854	17119.1	22.738	49.0299	3.90316	88.6388	0.359061	6.94167	81.9987	20.5167	24.345
33.3693	-86.1758	1121	Alabama	Talladega County	11.3293	181.444	992.272	16989.2	22.6214	48.8228	1.45605	67.3208	0.297937	18.3667	42.5529	28.7583	30.285
32.8634	-85.7996	1123	Alabama	Tallapoosa County	12.7604	187.695	991.586	17410	23.0015	48.1057	1.46844	72.6199	0.303565	17.3583	22.2336	28.5417	27.81
33.2902	-87.5229	1125	Alabama	Tuscaloosa County	11.4758	84.4494	1003.44	17253.2	23.3216	48.318	2.13937	68.7739	0.28852	17.5417	51.6005	23.8583	29.015
33.7916	-87.3011	1127	Alabama	Walker County	18.3954	140.5	996.969	16936.3	22.7833	48.477	1.36996	93.0964	0.358897	16.6917	33.4499	30.7167	29.74
31.407	-88.2021	1129	Alabama	Washington County	10.6157	41.3744	1008.46	17944.6	24.9366	49.0527	0.821572	65.9834	7.78265	18.45	6.34561	26.9833	30.64
34.1559	-87.3641	1133	Alabama	Winston County	12.7978	230.848	986.583	16758	21.8666	49.0966	2.03754	98.5419	0.608458	18.825	15.4998	30.2083	28.45
35.3858	-109.494	4001	Arizona	Apache County	26.0523	2023.66	802.815	18787.6	17.3641	49.7766	5.60614	23.6101	75.6292	28.4583	2.38594	27.2833	28.565
31.8818	-109.754	4003	Arizona	Cochise County	19.2074	1377.83	866.589	20402.3	23.5123	50.6427	31.4059	90.5835	1.73548	21.2917	7.76719	23.9667	22.655
35.8297	-111.774	4005	Arizona	Coconino County	19.3109	1896.51	815.019	18987.7	18.399	49.7124	12.3091	67.9687	29.0726	16.3083	2.60235	21.4583	19.905
33.7896	-110.812	4007	Arizona	Gila County	23.2538	1381.79	865.455	20094	21.8582	49.465	17.2668	84.0938	14.7051	18.525	4.22342	27.1667	23.53
32.9318	-109.878	4009	Arizona	Graham County	14.6965	1144.32	889.472	20355.6	23.2605	53.3262	28.797	81.2353	15.6519	21.2333	2.86491	23.3083	23.06
33.7276	-114.039	4012	Arizona	La Paz County	19.5872	305.279	978.889	20696.8	28.2181	51.4075	22.839	82.2718	15.9871	18.175	1.72193	28.5167	21.91
33.3465	-112.496	4013	Arizona	Maricopa County	14.3281	387.277	969.915	20685.8	28.3464	49.7635	27.3584	88.9526	2.54759	15.2667	145.33	21.7333	19.295
35.7177	-113.75	4015	Arizona	Mohave County	26.7676	583.939	947.618	19556.1	22.9169	49.8954	13.0774	94.7748	2.8175	15.2333	5.24755	31.8917	21.945
35.3909	-110.321	4017	Arizona	Navajo County	24.6726	1849.35	819.411	18993.7	18.4942	49.796	9.67071	51.3012	46.9076	22.625	3.99462	25.75	25.935
32.1282	-111.783	4019	Arizona	Pima County	16.2156	787.232	926.932	20671.8	26.4167	49.0151	31.931	88.9826	4.05571	17.2833	38.3178	21.8917	18.59
32.9189	-111.367	4021	Arizona	Pinal County	16.86	576.894	949.337	20523.7	27.5345	52.9975	29.4731	85.6184	8.00039	15.7083	18.2436	24.5	26.62
31.5259	-110.845	4023	Arizona	Santa Cruz County	9.45194	1245.26	879.4	20351.7	23.1569	47.6919	81.8399	97.7175	0.968085	19.0583	13.2849	21.35	17.79
34.63	-112.574	4025	Arizona	Yavapai County	26.9391	1465.85	857.256	19911.6	21.7181	49.0137	11.7603	96.1534	2.13327	15.2583	9.0832	26.275	18.395
32.7739	-113.911	4027	Arizona	Yuma County	10.0357	66.0715	1005.72	20662.3	29.2663	50.2515	55.4976	93.5617	2.11496	18.5167	12.3549	21.05	24.145
34.2896	-91.3765	5001	Arkansas	Arkansas County	17.9011	59.673	1006.31	17125.7	23.3551	48.1102	1.61476	75.0612	0.206078	18.2083	7.7869	28.4	28.965
33.1908	-91.7723	5003	Arkansas	Ashley County	11.8784	42.7152	1008.29	17334.5	24.4241	48.2576	3.90243	72.2856	0.380389	18.4333	9.64168	29.3167	29.315
36.2807	-92.3304	5005	Arkansas	Baxter County	25.1215	236.194	985.91	16478.8	21.1417	48.0755	1.35594	98.7578	0.604082	15.1	27.7671	30.2583	26.605
36.3378	-94.2562	5007	Arkansas	Benton County	13.3458	382.356	969.319	16352.4	20.3722	49.3938	12.5307	94.3453	2.03103	11.525	84.232	25.1917	24.025
36.3043	-93.0792	5009	Arkansas	Boone County	15.9896	367.467	971.003	16379.2	20.4865	48.653	1.47739	98.5257	0.810043	14.425	23.1129	28.85	25.87
36.3378	-93.5417	5015	Arkansas	Carroll County	17.337	404.919	966.743	16348.4	20.0184	49.2905	11.3253	97.8166	1.0757	16.225	16.0879	29.225	25.435
34.0533	-93.1762	5019	Arkansas	Clark County	8.93259	87.7782	1003.07	16923.4	23.5564	48.0297	3.18351	75.5091	0.492926	22.0167	10.333	24.2917	27.655
36.3673	-90.4187	5021	Arkansas	Clay County	10.4558	93.0103	1002.38	16400.6	21.177	48.5917	1.04532	99.0276	0.486462	18.6833	10.1493	33.2667	27.485
35.5663	-92.06	5023	Arkansas	Cleburne County	13.092	195.331	990.585	16557	21.2571	48.9287	1.60824	98.9358	0.534413	15.9083	17.4507	28.0917	26.375
33.2151	-93.2269	5027	Arkansas	Columbia County	13.7328	86.5532	1003.24	17316.2	24.4772	47.7645	1.59941	62.1731	0.291737	19.8917	12.6539	25.15	28.485
35.2657	-92.6892	5029	Arkansas	Conway County	14.5891	130.033	998.138	16572.2	22.1209	48.9823	2.65137	86.4213	0.647334	18.5167	14.3621	29.4333	28.58
35.8283	-90.6304	5031	Arkansas	Craighead County	12.6835	86.8609	1003.11	16585.7	21.7688	48.5953	3.31427	87.9015	0.453869	16.3	47.8098	27.6083	28.945
35.583	-94.2362	5033	Arkansas	Crawford County	13.6146	197.96	990.313	16532.6	21.6298	49.3828	4.78453	94.6767	2.45628	16.15	37.2717	29.5167	25.515
35.2119	-90.3153	5035	Arkansas	Crittenden County	12.9573	64.9829	1005.67	16699.3	22.411	47.6586	1.76373	49.5818	0.260574	21.475	32.0147	29.7	31.005
35.2913	-90.7739	5037	Arkansas	Cross County	13.4839	78.7948	1004.07	16771.7	22.3373	48.2887	1.17306	75.7665	0.237549	21.075	11.7446	31.4167	29.935
33.5872	-91.7228	5043	Arkansas	Drew County	11.4335	63.9836	1005.83	17258	23.9755	48.6332	2.14845	71.3116	0.254209	20.9083	8.66539	26.375	29.125
35.1464	-92.3247	5045	Arkansas	Faulkner County	12.1623	105.052	1001.03	16681.1	22.2911	48.9428	2.84669	88.4584	0.638673	14.7333	58.7221	23.3917	26.06
35.5086	-93.8877	5047	Arkansas	Franklin County	13.2027	206.027	989.418	16585.2	21.965	49.4906	1.96174	97.499	0.978091	16.2083	11.4032	29.6667	26.57
36.3834	-91.8192	5049	Arkansas	Fulton County	23.2821	222.226	987.458	16468.5	20.6299	48.7497	0.651719	98.6806	0.662141	18.95	7.49145	30.4333	26.175
34.5789	-93.1469	5051	Arkansas	Garland County	21.9436	179.609	992.47	16679.3	22.4469	48.5229	3.62057	90.2619	0.76731	17.1	52.4633	30.7583	25.86
34.2881	-92.424	5053	Arkansas	Grant County	14.5548	80.2981	1003.92	16963.1	23.3492	49.7097	1.73779	96.5619	0.43737	12.5333	10.4565	28.325	29.31
36.1199	-90.5652	5055	Arkansas	Greene County	16.2994	94.4487	1002.22	16512.5	21.3847	48.9291	1.67819	98.6774	0.530309	14.35	26.4328	31.4417	30.11
33.7286	-93.6658	5057	Arkansas	Hempstead County	7.26167	104.492	1001.16	16968.6	24.0893	48.4329	10.061	68.3765	0.517777	19.0167	12.2018	27.9833	28.925
34.3152	-92.9441	5059	Arkansas	Hot Spring County	17.6689	124.642	998.806	16864.9	23.0803	49.9972	2.04444	88.3076	0.499835	17	19.837	29.35	28.545
34.0832	-93.991	5061	Arkansas	Howard County	12.8179	141.819	996.848	16691.9	23.3256	48.3966	7.29316	76.993	0.600116	16.5333	9.19107	28.6417	28.195
35.7375	-91.5599	5063	Arkansas	Independence County	16.8583	132.975	997.778	16611.5	21.7121	48.927	3.50208	96.2619	0.584589	16.3667	17.7775	28.0167	27.025
36.0949	-91.9136	5065	Arkansas	Izard County	17.1463	201.661	989.854	16471.3	21.1726	51.3084	1.21717	97.5793	0.694552	18.7667	8.95894	29.0833	27.46
35.5966	-91.2232	5067	Arkansas	Jackson County	13.6081	73.7224	1004.65	16745.2	22.0975	48.599	1.7937	81.8465	0.434753	22.025	11.0511	32.4583	27.98
34.2777	-91.9307	5069	Arkansas	Jefferson County	8.65987	72.8052	1004.79	17027.8	23.3554	49.0508	1.26612	46.2713	0.2778	22.55	35.3034	28.125	29.685
35.5734	-93.4663	5071	Arkansas	Johnson County	16.5451	194.574	990.668	16524.8	21.2086	49.644	9.37877	96.7377	0.879962	18.6833	14.0532	30.2583	25.18
36.0411	-91.1012	5075	Arkansas	Lawrence County	14.3379	92.3962	1002.46	16572.4	21.4976	48.6208	0.772898	98.6481	0.464404	21.0583	11.5399	31.45	27.155
33.6995	-94.2298	5081	Arkansas	Little River County	22.9738	93.85	1002.4	16979.9	24.447	48.6942	2.22419	77.2691	1.59077	19.9667	9.63887	28.9333	28.065
35.2185	-93.7206	5083	Arkansas	Logan County	20.0146	188.171	991.5	16630.5	22.5523	49.8052	1.79407	96.7368	0.902396	16.9917	12.2606	31.7083	27.59
34.7551	-91.8941	5085	Arkansas	Lonoke County	13.1487	79.6575	1003.99	16947.2	22.9602	49.1577	2.4888	92.0742	0.561355	12.7583	30.1865	27.4333	26.225
36.0125	-93.7241	5087	Arkansas	Madison County	13.693	489.088	957.3	16322	19.4884	50.0186	3.95953	97.9301	1.3944	16.125	6.82466	29.85	25.91
36.2667	-92.6786	5089	Arkansas	Marion County	20.4699	264.282	982.709	16439.2	21.0646	49.6511	1.2513	98.7416	0.772369	17.9083	10.6218	29.4583	25.465
33.3055	-93.9015	5091	Arkansas	Miller County	14.1294	92.9774	1002.51	17176.8	24.7569	48.9094	2.05017	74.3974	0.700688	18.6333	25.9336	30.45	29.575
35.7669	-90.0522	5093	Arkansas	Mississippi County	12.0223	73.7282	1004.64	16515.9	21.8385	48.1571	2.88672	65.3638	0.332931	22.375	20.8724	31.0167	30.31
34.5457	-93.6641	5097	Arkansas	Montgomery County	20.6651	264.347	982.811	16584.3	22.135	49.4056	3.18579	98.0093	1.0756	20.225	4.61961	29.1667	25.775
33.5912	-92.8784	5103	Arkansas	Ouachita County	9.19084	49.8901	1007.46	17175.6	24.1661	47.3512	1.17786	59.1108	0.306108	20.5083	14.3362	27.8417	29.925
34.9464	-92.9269	5105	Arkansas	Perry County	25.1916	159.921	994.73	16706.6	22.5626	49.6869	1.66546	96.9782	0.784835	16.8167	7.25505	29.95	28.42
34.4258	-90.8484	5107	Arkansas	Phillips County	8.51371	65.1945	1005.67	17022.2	23.2053	46.2594	1.364	37.4803	0.246615	27.5333	13.4108	29.2083	32.655
35.569	-90.6806	5111	Arkansas	Poinsett County	15.0314	70.7156	1005	16697	22.038	48.6618	1.85297	92.1034	0.238856	20.875	12.7641	34.2583	27.945
34.4909	-94.2309	5113	Arkansas	Polk County	16.4344	372.125	970.653	16410.3	21.7029	49.203	4.52281	97.3686	1.91073	21.0333	9.12324	29.425	27.31
35.4553	-93.0315	5115	Arkansas	Pope County	11.492	153.611	995.387	16501.9	21.4575	49.2428	4.25806	95.0997	0.949771	17.3417	27.4052	27.4583	27.525
34.774	-92.3165	5119	Arkansas	Pulaski County	13.003	105.577	1000.99	16869.7	22.8352	47.9416	3.94735	63.4873	0.549493	15.1333	185.116	24.7167	24.335
36.3413	-91.0284	5121	Arkansas	Randolph County	17.0688	111.945	1000.18	16445.6	21.0322	49.137	1.23698	98.2956	0.530989	17.55	10.7185	30.8917	25.665
35.0144	-90.7422	5123	Arkansas	St. Francis County	11.0119	77.2053	1004.26	16843.1	22.684	52.7871	4.45095	47.7747	0.445501	25.6833	17.5133	30.5667	30.345
34.6485	-92.6745	5125	Arkansas	Saline County	14.2042	124.331	998.812	16802.4	22.4647	49.4738	2.39668	95.031	0.594766	14.9583	49.9949	27.55	25.695
34.8589	-94.0636	5127	Arkansas	Scott County	21.8284	261.898	983.084	16622	22.1005	50.2618	6.22867	95.4264	1.744	17.3667	4.77801	31.175	26.555
35.197	-94.275	5131	Arkansas	Sebastian County	13.8954	155.975	995.188	16707	22.6594	48.9516	9.51825	86.8061	2.12521	17.4083	86.2208	28.0917	28.435
33.9946	-94.2433	5133	Arkansas	Sevier County	22.8458	126.781	998.596	16797.6	23.818	49.7352	25.1888	92.028	2.74318	18.5167	11.0752	28.825	26.96
36.1734	-91.4711	5135	Arkansas	Sharp County	22.661	165.822	993.95	16513.5	20.9419	48.6866	1.27632	98.2556	0.858253	21.0667	11.0665	31.2833	25.625
35.857	-92.1405	5137	Arkansas	Stone County	21.9072	267.914	982.271	16468.1	20.8099	49.2744	1.15473	98.8159	0.742077	20.625	7.58386	30.2083	26.3
33.1682	-92.5981	5139	Arkansas	Union County	14.8076	60.0827	1006.29	17341.9	24.5668	48.3005	2.18733	66.3097	0.322201	18.7917	16.1964	28.5667	28.585
35.583	-92.516	5141	Arkansas	Van Buren County	19.5077	275.073	981.475	16522.9	20.9593	49.5252	2.0239	98.3612	0.788094	18.6083	9.10045	29.2583	29.505
35.9712	-94.2184	5143	Arkansas	Washington County	12.4399	403.648	966.917	16323.7	20.2217	50.0602	12.0217	91.9054	1.56051	15.3417	73.2258	24.95	21.23
35.2547	-91.7532	5145	Arkansas	White County	13.7173	93.7858	1002.33	16733.4	22.291	48.9096	2.79203	94.7784	0.591323	16.1167	26.6581	26.5333	27.2
34.9977	-93.4083	5149	Arkansas	Yell County	15.4438	154.72	995.323	16632.3	22.5116	49.9796	15.771	96.3397	0.700641	18.9083	8.91832	31.1417	26.94
37.6481	-121.913	6001	California	Alameda County	8.18297	55.8146	1006.72	19375.3	21.4539	49.1037	20.6536	57.7043	1.17405	12.575	765.135	16.6667	21.505
38.4436	-120.654	6005	California	Amador County	19.5288	607.87	944.552	18922.4	20.7331	54.7376	10.7201	92.5507	2.44007	11.3583	24.2123	23.4417	19.915
39.666	-121.602	6007	California	Butte County	17.5331	210.535	988.832	18607.2	21.0864	49.3019	12.2839	90.8947	2.60438	15.5167	50.0987	22.2333	21.68
38.1878	-120.555	6009	California	Calaveras County	18.4264	677.323	936.968	19042.1	20.3591	49.8955	8.72784	95.1875	2.29004	12.6583	16.6501	22.0167	18.57
39.1777	-122.238	6011	California	Colusa County	11.9927	137.873	997.312	18970.3	23.5524	51.1152	50.1855	93.7771	2.95698	13.2	6.76124	22.8583	20.3
37.9195	-121.952	6013	California	Contra Costa County	9.65974	79.3985	1003.98	19167.4	21.8009	48.8247	21.1081	73.859	1.04277	9.1	533.778	16.4	20.695
41.7499	-123.981	6015	California	Del Norte County	15.4931	115.043	999.368	17522.6	11.435	55.4604	15.9084	83.7757	8.76882	18.05	10.723	27.95	21.545
38.7855	-120.534	6017	California	El Dorado County	14.3724	883.13	913.95	18839.3	16.5649	49.9465	10.6403	93.928	1.50529	11.4333	38.5167	19.45	18.7
36.761	-119.655	6019	California	Fresno County	8.94061	125.421	998.583	19514.1	20.3694	49.9992	47.0391	81.0722	2.69462	17.5667	55.8898	19.3917	23.99
39.6025	-122.402	6021	California	Glenn County	15.421	96.9624	1001.96	18795.5	22.3327	50.5061	33.23	92.458	3.1969	18.2667	8.00312	23.7917	20.095
40.7067	-123.926	6023	California	Humboldt County	20.3399	196.448	990.015	18040.2	15.5729	49.7704	8.09095	88.8803	7.08195	16.3667	14.1122	23.1583	21.545
33.0408	-115.355	6025	California	Imperial County	6.91133	-9.52652	1014.34	20942.7	30.5201	51.9076	76.4986	90.555	2.56334	21.3167	14.4119	18.375	22.61
36.562	-117.404	6027	California	Inyo County	18.3891	1543.17	849.812	19853.8	21.635	49.7635	15.6892	85.8373	12.1696	13.9417	0.694565	23	19.72
35.3466	-118.73	6029	California	Kern County	11.0898	278.539	981.454	20039.5	24.4701	51.5006	43.9566	86.0039	2.49906	17.3417	35.4877	21.7917	25.365
36.0725	-119.816	6031	California	Kings County	8.46126	97.4766	1002.1	19810.2	27.4378	57.0917	47.1277	84.1947	2.7252	19.975	39.4948	20.85	24.505
39.0948	-122.747	6033	California	Lake County	21.432	558.728	949.609	19090.1	19.3616	49.8077	14.3684	91.6216	4.34346	17.2	19.1506	26.0333	20.63
40.7211	-120.63	6035	California	Lassen County	16.8819	1543.66	845.866	18483.8	14.0005	63.7203	15.6611	84.6533	4.41467	17.3917	2.91481	26	21.285
34.1964	-118.262	6037	California	Los Angeles County	7.798	153.324	995.464	20358.4	22.2011	49.3565	46.1172	74.1865	1.41182	16.9083	922.588	17.65	19.3
37.21	-119.75	6039	California	Madera County	10.8273	292.405	979.457	19315.6	20.4648	48.1181	48.8892	88.9106	4.09773	18.7667	24.8257	22.125	20.675
38.0518	-122.746	6041	California	Marin County	12.5455	61.7674	1005.92	18510.4	17.5273	49.3559	12.8826	89.5363	0.955397	10.1417	183.462	15	15.885
37.57	-119.913	6043	California	Mariposa County	20.0668	931.622	909.628	19253.3	18.9132	50.9201	8.61711	93.5544	4.22632	11.2667	4.73167	21.525	20.3
39.4324	-123.443	6045	California	Mendocino County	19.9546	348.031	972.865	18790.6	18.1092	49.8869	19.176	90.6542	6.34884	14.9833	9.60812	23.5167	20.88
37.1948	-120.723	6047	California	Merced County	9.15197	51.8005	1007.27	19648.5	25.7523	50.1745	50.6367	84.9783	2.19215	19.0333	47.1807	21.125	23.33
41.5929	-120.718	6049	California	Modoc County	17.8062	1447.96	855.321	17942.5	14.1722	50.677	12.4626	92.7922	5.21717	19.4917	0.932715	25.3583	22.1
36.2401	-121.316	6053	California	Monterey County	9.02287	93.6162	1002.31	20081.8	21.1473	51.6162	50.8235	85.4506	2.22137	12.425	47.2253	18.5917	21.175
38.5074	-122.326	6055	California	Napa County	9.20128	85.0225	1003.33	19099.7	21.7686	49.9351	27.7801	90.2449	1.31193	9.85833	66.7749	18.9583	20.51
39.2952	-120.773	6057	California	Nevada County	16.158	907.849	910.894	18871.3	15.215	49.4836	7.02316	96.6826	1.41763	8.40833	38.7085	19.6083	19.155
33.6757	-117.777	6059	California	Orange County	8.50622	64.8542	1005.65	20118.1	20.8295	49.6023	31.9713	79.6729	1.12628	9.875	1430.71	15.4917	18.015
39.062	-120.723	6061	California	Placer County	11.9581	318.235	976.194	18808.9	17.6907	48.9298	11.2586	91.5817	1.24652	7.05	82.9683	17.675	17.875
39.9952	-120.83	6063	California	Plumas County	19.3446	1554.14	844.735	18694	13.7865	50.0709	6.82768	94.7231	3.4505	9.98333	3.12787	22.525	19.52
33.7298	-116.002	6065	California	Riverside County	10.1896	344.872	974.309	20725.2	26.4346	49.8491	41.1302	84.8661	1.85337	12.5333	100.342	19.225	23.225
38.45	-121.34	6067	California	Sacramento County	12.0685	25.3844	1010.3	18910.8	24.7215	49.0051	18.8561	71.2669	1.71424	13.35	533.714	19.6667	22.5
36.6107	-121.085	6069	California	San Benito County	7.77276	184.444	991.893	19874.3	22.1011	50.3832	51.896	92.2038	2.57783	10.9667	15.1047	18.1083	22.275
34.8572	-116.181	6071	California	San Bernardino County	10.6881	534.674	953.45	20208.1	25.458	49.8564	44.4072	81.0564	1.98492	14.2667	36.383	20.75	24.54
33.0236	-116.776	6073	California	San Diego County	11.0105	129.172	998.255	20619.6	22.4699	50.2002	29.3039	80.6911	1.34846	12.5833	270.285	16.7583	19.195
37.7272	-123.032	6075	California	San Francisco County	10.7534	56.7938	1006.4	18613.8	12.7547	50.7032	14.4209	56.8844	0.84325	11.5	6437.8	16.3167	15.685
37.935	-121.272	6077	California	San Joaquin County	9.3478	13.4336	1011.69	19272	25.0383	49.9358	34.9603	74.0138	1.92502	13.975	175.099	21.4667	24.035
35.3852	-120.448	6079	California	San Luis Obispo County	13.1797	180.174	992.363	20242	21.8349	51.3227	18.3493	92.349	1.42982	12.8333	30.124	17.7417	20.815
37.4147	-122.372	6081	California	San Mateo County	8.26625	59.0121	1006.27	19032.2	18.4491	49.2782	23.2347	69.416	0.817564	7.90833	602.593	15.2667	17.38
34.5374	-120.038	6083	California	Santa Barbara County	10.102	95.0443	1002.14	20656	21.0298	50.1251	38.0374	89.5249	2.1095	11.4583	57.6886	16.7583	19.69
37.2208	-121.691	6085	California	Santa Clara County	7.8609	63.7699	1005.8	19532.2	21.8455	50.4323	25.1519	64.3362	1.28818	9.775	508.847	14.0917	18.94
37.0125	-122.007	6087	California	Santa Cruz County	12.5663	96.4599	1001.97	18980.9	21.0702	49.8953	29.0776	91.665	1.66824	10.525	221.241	16.0667	18.52
40.7605	-122.044	6089	California	Shasta County	19.9305	317.627	976.367	18333.5	18.5283	49.0061	7.03896	92.5279	3.53199	14.125	17.5994	25.0833	21.9
41.588	-122.533	6093	California	Siskiyou County	22.1721	1234.26	876.857	18076.9	14.5776	49.4381	8.83466	91.4558	5.25992	15.6833	2.72936	23.375	23.38
38.2672	-121.94	6095	California	Solano County	10.0787	42.6266	1008.29	19112.7	23.4137	50.1773	20.8831	65.0987	1.2904	11.175	189.085	19.6083	24.105
38.5326	-122.945	6097	California	Sonoma County	11.2268	91.2017	1002.48	18907.9	18.1854	49.227	20.964	91.3335	2.04367	8.84167	114.614	19.3333	20.8
37.5624	-121.003	6099	California	Stanislaus County	10.3376	35.4686	1009.14	19499.9	24.9563	49.4251	37.1777	88.2145	1.9275	13.4333	126.17	21.725	27.03
39.0353	-121.703	6101	California	Sutter County	11.9427	19.5641	1010.98	18822.2	25.0147	49.6685	25.5946	80.5654	2.3052	14.075	55.8938	22.55	22.68
40.1262	-122.232	6103	California	Tehama County	16.4697	207.267	989.138	18499.5	20.2389	49.6637	18.7872	94.4885	3.28863	16.5417	7.82107	25.45	20.685
40.6477	-123.114	6105	California	Trinity County	32.6003	1198.07	881.088	18324.4	15.8921	51.3444	5.52782	92.2179	6.26865	16.675	1.62187	24.7333	21.63
36.2305	-118.781	6107	California	Tulare County	9.60286	157.978	994.74	19615	19.1332	50.0445	55.6661	90.9793	2.58504	21.6583	32.1982	20.3917	23.48
38.0215	-119.965	6109	California	Tuolumne County	19.5047	1045.22	896.359	19219	14.8408	52.751	9.40468	93.8833	2.55191	14.8417	9.64198	24.4083	20.845
34.3587	-119.133	6111	California	Ventura County	10.0805	166.619	993.914	20272.7	21.7985	49.7978	36.6753	88.6053	1.64214	10.3917	165.075	17.275	19.69
38.6793	-121.903	6113	California	Yolo County	9.6955	28.0322	1009.99	18962.3	24.0855	48.8223	28.0631	81.5568	1.88142	12.3083	70.724	17.0667	20.84
39.27	-121.344	6115	California	Yuba County	17.2916	93.0721	1002.41	18715.2	22.2683	50.4078	21.4885	83.5852	3.49929	17.475	40.411	24.8417	22.85
39.8743	-104.332	8001	Colorado	Adams County	16.6504	1608.66	841.784	17146.9	18.1479	50.5349	33.8448	90.1421	2.0405	12.4833	127.403	20.3917	22.11
37.5684	-105.788	8003	Colorado	Alamosa County	21.9191	2311.82	774.905	18186.7	13.9655	49.7899	43.7894	92.5492	4.47629	18.375	8.11637	21.0083	16.25
39.6446	-104.332	8005	Colorado	Arapahoe County	15.1625	1697.33	832.959	17305.9	17.3794	49.1236	15.4096	83.424	1.0934	11.325	252.636	20.3917	18.66
37.2024	-107.051	8007	Colorado	Archuleta County	24.2363	2438.28	761.897	17974.3	11.2289	50.7578	17.1706	96.4962	2.33688	11.625	3.22637	21.6833	15.55
40.0948	-105.398	8013	Colorado	Boulder County	15.272	1662.59	834.346	16698.2	13.9166	50.3938	12.0021	93.7614	0.886084	15.2	147.558	20.3917	12.045
38.7382	-106.317	8015	Colorado	Chaffee County	19.3056	2791.46	728.835	17485.5	7.38374	52.9497	9.03698	96.3973	1.25306	10.275	6.49122	23.4333	15.99
39.6894	-105.671	8019	Colorado	Clear Creek County	26.584	3003.71	709.925	16574.4	5.70357	52.1519	4.39242	98.0372	0.844836	8.11667	8.9951	19.1333	15.125
37.2134	-106.176	8021	Colorado	Conejos County	24.5986	2406.27	764.629	18413.3	11.161	49.6755	57.6534	96.2853	2.72727	18.4583	2.48835	21.5417	15.72
38.8618	-107.865	8029	Colorado	Delta County	20.6016	2046.86	798.374	17226.1	13.7023	50.2462	12.8288	97.6118	1.17508	13.575	9.93022	24.5167	15.045
39.7618	-104.881	8031	Colorado	Denver County	15.7647	1631.9	839.48	17095.3	17.9757	50.2174	32.1305	82.3861	2.07054	14.875	1419.95	23.5083	14.315
39.3264	-104.926	8035	Colorado	Douglas County	11.363	1846.83	817.372	17220.6	14.6503	49.7347	6.57291	94.1532	0.566218	4.9	107.689	13.1417	13.16
39.6306	-106.693	8037	Colorado	Eagle County	15.261	2804.79	728.256	16807.7	8.02365	53.8556	26.9073	97.1272	1.01052	5.61667	10.711	16.875	13.085
39.3108	-104.118	8039	Colorado	Elbert County	18.1107	1943.2	809.547	17505	16.4232	50.1537	4.76456	97.6158	0.737628	5.88333	4.54633	19.5167	14.96
38.8274	-104.527	8041	Colorado	El Paso County	17.2693	1947.96	808.984	17670	16.2164	49.955	13.2909	87.3657	1.41192	8.58333	102.572	21.1333	17.435
38.4557	-105.421	8043	Colorado	Fremont County	26.841	1814.39	819.778	17641.9	13.5984	57.5015	11.3762	92.578	1.96065	14.6	11.763	29.625	16.72
39.5994	-107.91	8045	Colorado	Garfield County	17.2886	2268.39	776.466	17186.5	10.7573	51.5633	22.5862	96.7169	1.50656	10.1167	6.53517	22.575	13.83
40.1233	-106.096	8049	Colorado	Grand County	15.6262	2914.48	718.588	16670.9	7.29619	53.3666	5.96831	97.9975	0.550404	7.325	2.85216	21.0833	14.365
38.6697	-107.078	8051	Colorado	Gunnison County	14.8521	2761.89	731.604	17411.4	7.74577	53.9425	6.68288	97.1694	1.56741	10.9917	1.74042	16.8833	13.97
37.6878	-104.96	8055	Colorado	Huerfano County	30.495	2082.83	795.517	17720.6	14.3185	51.8056	35.4604	93.5088	4.22824	18.6333	1.76695	24.075	16.93
39.5865	-105.246	8059	Colorado	Jefferson County	16.8189	1767.43	824.589	16875.2	14.2715	49.6785	12.224	94.5821	1.16145	8.60833	263.16	20.3917	14.825
37.2874	-107.84	8067	Colorado	La Plata County	17.2675	2341.6	770.937	18284.6	12.0614	50.935	11.1637	91.7725	6.92221	11.4917	10.8248	19.3833	12.915
40.6631	-105.482	8069	Colorado	Larimer County	14.6196	1634.09	835.544	16337.9	11.1345	49.7768	9.49862	95.7723	1.0046	9.95833	40.7757	18.9417	13.48
37.3188	-104.044	8071	Colorado	Las Animas County	22.6144	2145.57	792.208	18221.2	17.8468	50.3038	41.4104	94.5388	3.49992	15.9917	1.25396	24.55	17.615
40.7281	-103.09	8075	Colorado	Logan County	13.9869	1235.3	878.23	16800.8	18.014	54.7686	13.8072	95.2312	0.981611	14.05	4.54803	26.675	18.63
39.0195	-108.462	8077	Colorado	Mesa County	21.5937	1478.73	852.084	17393.9	13.7506	49.2685	11.6686	96.7238	1.49051	12.5	15.1689	23.7417	18.28
40.574	-108.205	8081	Colorado	Moffat County	31.9163	1952.72	806.394	17240.3	12.7615	51.5338	11.778	97.8935	1.09844	10.1417	1.08155	26.8167	16.235
37.338	-108.596	8083	Colorado	Montezuma County	25.2151	2041.44	799.674	18254.6	14.9542	49.2419	10.2144	86.8297	12.3515	14.2833	4.65577	22.425	16.99
38.4134	-108.263	8085	Colorado	Montrose County	20.3329	2044.37	798.572	17376.2	13.6596	49.268	17.1385	96.8834	1.83045	13.5917	6.41414	23.65	16.555
40.2624	-103.807	8087	Colorado	Morgan County	12.7812	1337.78	868.274	17157.8	18.5692	49.6885	32.4663	96.2611	1.21665	12.8833	8.30182	24.9833	18.31
37.8842	-103.721	8089	Colorado	Otero County	16.578	1279.83	874.937	18240.3	20.6844	48.9959	38.9997	95.2033	2.71417	17.9833	5.93357	25.6667	19.065
39.1189	-105.718	8093	Colorado	Park County	25.1193	3072.03	706.49	17227.4	8.07794	52.1406	4.54927	97.6428	1.11634	7.46667	2.76998	20.9333	14.685
39.2175	-106.916	8097	Colorado	Pitkin County	17.4181	3016.23	709.393	16844.2	6.25637	53.1012	7.58916	97.6137	0.322184	6.6	6.22605	14.875	13.855
37.9582	-102.392	8099	Colorado	Prowers County	14.3564	1123.07	890.619	17971.8	20.6989	50.1724	34.2986	97.3891	1.61599	15.7083	3.17401	24.1667	19.125
38.1707	-104.49	8101	Colorado	Pueblo County	19.1122	1487.6	854.029	18079.5	19.3867	49.0454	39.7059	93.7968	2.6209	17.3	24.2481	26.7917	20.96
39.9726	-108.201	8103	Colorado	Rio Blanco County	27.5714	2184.72	784.858	17177	12.0881	51.0583	7.41165	97.8928	0.925614	11.6333	0.741415	21.3083	16.11
40.4832	-106.985	8107	Colorado	Routt County	18.829	2401.03	763.672	17385	9.25236	53.4427	4.87186	98.3267	0.556618	8.86667	3.51246	17.4167	14.025
39.621	-106.138	8117	Colorado	Summit County	8.97681	3246.61	689.998	16832.9	5.15585	56.0599	11.7327	97.3456	0.542166	8.21667	16.3059	16.675	13.02
38.872	-105.183	8119	Colorado	Teller County	24.5966	2673.73	741.065	17112.9	10.2993	50.9165	4.48041	97.2283	1.1964	7.45833	15.1976	22.0333	15.805
40.5558	-104.384	8123	Colorado	Weld County	12.8979	1466.93	855.234	16836	17.7587	50.1342	27.7867	95.9154	1.55709	11.3417	21.0573	20.3917	19.83
41.2281	-73.3668	9001	Connecticut	Fairfield County	6.75951	67.8195	1005.13	15547.6	14.8224	48.4603	14.2123	83.7196	0.389934	8.51667	553.351	18.4667	16.9
41.8061	-72.7329	9003	Connecticut	Hartford County	8.36081	60.8722	1005.95	14806	14.4069	48.2202	13.226	81.7481	0.42358	8.99167	459.723	21.0917	20.1
41.7919	-73.2354	9005	Connecticut	Litchfield County	10.11	235.987	985.194	14793.9	13.2592	49.0087	3.30968	96.5825	0.270762	6.60833	78.6423	22.0083	17.815
41.4345	-72.5242	9007	Connecticut	Middlesex County	8.81684	60.5609	1005.98	15314.6	14.0625	48.802	3.82005	92.2974	0.224058	5.45	168.467	21	20.155
41.3497	-72.9002	9009	Connecticut	New Haven County	8.14504	68.529	1005.04	15354.4	14.3887	48.1096	12.3524	82.9113	0.418119	8.69167	538.047	23.0917	22.285
41.4786	-72.1035	9011	Connecticut	New London County	9.26513	47.8942	1007.5	15379.7	14.3669	49.6958	6.719	88.3485	1.18321	7.875	155.106	22.8083	20.745
41.8581	-72.341	9013	Connecticut	Tolland County	8.6522	154.798	994.776	14807.8	13.8053	50.3256	3.61131	93.067	0.263948	5.975	137.188	19.575	19.305
41.825	-71.9907	9015	Connecticut	Windham County	10.162	116.911	999.265	14868.9	13.9165	49.4829	8.21064	95.1407	0.703817	8.06667	85.9736	25	21.83
39.0971	-75.503	10001	Delaware	Kent County	11.2182	11.2771	1011.9	16095.2	16.862	48.1394	4.54623	73.4239	0.757559	11.1583	93.6846	26.1417	27.8
39.5759	-75.6441	10003	Delaware	New Castle County	10.5536	35.9367	1008.97	15617.5	17.0007	48.4872	6.90627	72.8198	0.34453	9.54167	470.903	23.575	22.355
38.6775	-75.3355	10005	Delaware	Sussex County	12.2223	7.83856	1012.32	16189.3	16.9993	48.8649	6.49756	83.2332	1.08556	10.5833	72.336	27.7	25.45
38.9041	-77.0171	11001	District of Columbia	District of Columbia	5.61511	44.7829	1007.94	15547.9	18.14	47.174	8.46371	38.0291	0.534848	16.3083	3623.96	22.4833	20.77
29.6757	-82.3572	12001	Florida	Alachua County	13.7076	35.6083	1009.14	18359.8	26.4463	48.6094	7.08319	74.2728	0.335972	16.6667	102.784	20.2667	20.615
30.3244	-82.3023	12003	Florida	Baker County	13.631	38.6649	1008.79	18149.5	26.0151	52.3761	1.95389	85.0693	0.336492	16.075	16.2249	30.1833	27.27
30.2376	-85.6313	12005	Florida	Bay County	16.4388	6.43493	1012.5	18396.6	25.0364	49.4904	3.58906	85.6178	0.854665	13.8167	80.4812	28.575	22.475
29.9469	-82.1668	12007	Florida	Bradford County	12.3073	44.9335	1008.07	18230.9	26.1484	56.4979	3.00828	77.554	0.368294	15.8583	36.33	29.9167	26.745
28.2983	-80.7004	12009	Florida	Brevard County	16.9371	4.91561	1012.68	20797.5	26.9031	48.9981	6.29931	87.525	0.465582	12.3	195.562	27.2417	21.96
26.1935	-80.4767	12011	Florida	Broward County	12.1692	2.21083	1013	19378.9	28.2557	48.4169	21.084	71.1235	0.355635	11.4	545.276	21.8	19.345
30.3888	-85.1979	12013	Florida	Calhoun County	14.9765	25.0973	1010.34	18055.9	25.3807	53.9385	4.3172	82.956	1.29242	18.5333	9.3076	31.0167	26.84
26.8688	-81.9409	12015	Florida	Charlotte County	16.8282	2.59926	1012.95	19738.7	27.6475	48.2804	4.49048	93.0128	0.266656	12.2	85.451	28.6583	23.88
28.8436	-82.5248	12017	Florida	Citrus County	19.8819	16.853	1011.31	18638.5	26.8838	48.2797	3.61704	95.5287	0.417062	12.375	86.713	30.8833	22.88
29.9871	-81.8581	12019	Florida	Clay County	15.6182	14.5603	1011.57	18410.5	26.0776	49.1152	6.0185	87.3166	0.560315	9.53333	106.821	25.5167	22.825
26.1187	-81.4009	12021	Florida	Collier County	12.1224	2.86708	1012.92	19754.9	28.3781	49.7227	23.0444	91.9883	0.44094	9.5	55.8006	23.1333	19.945
30.2213	-82.6231	12023	Florida	Columbia County	13.6291	34.9024	1009.22	18187.4	26.09	51.3584	3.82129	80.5368	0.599794	15.5167	30.0777	29.7333	25.5
27.1906	-81.8063	12027	Florida	DeSoto County	13.39	14.7822	1011.55	20062.1	28.297	56.3017	27.1933	84.7087	1.43901	20.475	20.3044	29.7333	26.66
29.5809	-83.1957	12029	Florida	Dixie County	20.4699	10.1279	1012.09	19141.8	28.2735	53.4364	2.4744	90.3439	0.420212	22.4833	8.28754	34.2083	26.47
30.3352	-81.6481	12031	Florida	Duval County	14.1994	7.17031	1012.42	20071	25.7044	48.4589	5.79125	65.9803	0.446735	15.0583	410.763	25.0917	24.765
30.6117	-87.339	12033	Florida	Escambia County	13.7234	19.4174	1011	18847.8	25.5802	49.6291	3.73534	73.1932	1.02259	15.1583	173.275	27.3333	27.565
29.4749	-81.2864	12035	Florida	Flagler County	14.8322	4.57923	1012.72	18109.9	24.3219	48.2074	7.1376	87.0561	0.300248	11.2333	58.332	28	20.965
29.8102	-84.7992	12037	Florida	Franklin County	14.4472	1.85196	1013.04	19251.9	26.2667	54.1493	2.88034	86.2316	0.515544	15.5167	7.57855	30.9083	22.875
30.5792	-84.6128	12039	Florida	Gadsden County	10.4875	59.0553	1006.41	20299	24.6476	48.1746	7.74604	41.994	0.385867	20.225	34.0883	26.05	27.42
29.7235	-82.7958	12041	Florida	Gilchrist County	14.935	19.0025	1011.05	18085.5	25.1411	51.8686	3.84101	93.3232	0.452828	17.975	17.2293	29.325	25.025
26.9548	-81.1908	12043	Florida	Glades County	16.6197	8.02461	1012.32	18255	26.2364	56.2829	18.2077	82.7235	5.21689	15.925	5.90885	29.5833	24.765
29.9073	-85.2565	12045	Florida	Gulf County	15.0848	4.93464	1012.68	19711.5	28.5005	58.5262	3.48823	79.1341	0.534716	18.525	10.6111	30.7333	24.195
27.4928	-81.8216	12049	Florida	Hardee County	11.0633	28.0998	1010	18167.6	25.8096	54.0568	38.8917	89.7509	0.982565	24.1667	16.3807	27.025	26.66
26.5393	-81.1516	12051	Florida	Hendry County	11.2835	4.95698	1012.68	19123.7	28.1967	54.6261	44.2849	83.0056	1.69411	21.6333	12.5684	27.9583	24.705
28.5679	-82.4648	12053	Florida	Hernando County	17.1155	18.237	1011.16	19173.4	28.7025	47.7721	7.80038	93.5455	0.398816	14.5833	123.349	30	20.51
27.3426	-81.3409	12055	Florida	Highlands County	16.2375	29.5401	1009.85	18684.9	26.6656	48.8406	14.5744	88.1001	0.539558	14.5333	35.2366	27.6083	23.26
27.9066	-82.3496	12057	Florida	Hillsborough County	12.8912	12.4154	1011.83	19253.7	28.3609	48.8554	21.4617	79.392	0.533682	14.025	410.311	24.0083	23.185
30.8662	-85.813	12059	Florida	Holmes County	16.029	37.1438	1008.99	18972.8	27.8346	53.2132	2.09777	91.9958	0.985772	19.0083	15.5334	31.1333	26.515
27.7006	-80.5748	12061	Florida	Indian River County	13.4108	4.305	1012.75	18015.9	25.3166	48.4078	8.81567	89.597	0.352643	13.1917	96.4925	27.475	19.525
30.7878	-85.2104	12063	Florida	Jackson County	11.9181	38.1703	1008.87	19687.9	27.7071	53.3137	3.50629	71.5648	0.777508	17.0417	20.1298	27.4	24.63
30.4246	-83.8909	12065	Florida	Jefferson County	10.1241	31.8422	1009.57	18047.7	25.3856	51.9542	3.06706	61.6997	0.342378	17.9417	9.00867	25.7167	25.225
28.7641	-81.7123	12069	Florida	Lake County	13.5836	27.1282	1010.12	18849.8	25.952	48.5046	9.20453	88.2749	0.559446	14.125	104.417	26.5083	23.4
26.5521	-81.8922	12071	Florida	Lee County	15.6623	3.02042	1012.9	18674.9	27.4922	49.0859	14.3142	90.1313	0.445789	10.3167	257.141	26.525	22.53
30.4593	-84.2778	12073	Florida	Leon County	10.4466	37.0945	1008.99	19615	27.4269	47.592	4.57628	66.472	0.336072	14.1917	148.604	18.9083	21.745
29.2844	-82.7835	12075	Florida	Levy County	20.2885	14.8404	1011.53	18118.4	25.3888	48.8921	5.52089	88.4288	0.513131	18.675	13.0635	29.4417	25.395
30.4472	-83.4704	12079	Florida	Madison County	14.8092	34.3191	1009.28	18156.6	25.3042	52.0262	3.95166	59.0594	0.446225	20.6917	10.621	28.7083	25.52
27.4814	-82.3658	12081	Florida	Manatee County	14.7725	5.1318	1012.66	18081.7	25.6692	48.4203	12.0105	89.0067	0.431764	13.8667	154.576	26.3333	20.685
29.2028	-82.0431	12083	Florida	Marion County	16.2	24.2455	1010.47	19148.7	27.7966	48.1744	8.41903	85.8836	0.530393	13.6	72.5599	28.15	25.64
27.08	-80.3982	12085	Florida	Martin County	15.2799	3.37448	1012.86	18410.3	26.9223	49.3609	9.70448	92.5731	0.754054	11	95.9271	25.5167	20.67
25.6105	-80.499	12086	Florida	Miami-Dade County	8.94864	1.82589	1013.04	19434.2	27.3776	48.3462	61.3965	77.1425	0.326407	16.1667	469.451	19.875	18.365
25.601	-81.2068	12087	Florida	Monroe County	19.6566	0.215295	1013.23	20822.8	27.9923	53.2396	17.8501	92.6472	0.448691	12.175	29.5132	24.7417	22.675
30.6059	-81.7649	12089	Florida	Nassau County	15.3968	6.2843	1012.52	18592.3	25.7292	49.3703	2.39309	91.4221	0.444468	9.59167	38.6088	26.1833	23.275
30.6659	-86.5942	12091	Florida	Okaloosa County	16.5562	16.7754	1011.3	18145.3	24.7786	50.4082	5.48803	85.7369	0.713444	9.83333	73.719	25.7417	23.55
27.3856	-80.8874	12093	Florida	Okeechobee County	17.6161	8.39141	1012.29	19139.8	28.062	53.6509	21.2379	89.6519	0.978057	14.9667	19.0808	31.2	26.37
28.5144	-81.3233	12095	Florida	Orange County	10.5317	28.3946	1009.99	19109.3	27.585	49.3763	22.9916	73.3089	0.520967	14.5333	435.751	22.1083	21.62
28.059	-81.1393	12097	Florida	Osceola County	11.5392	21.4853	1010.78	19311.2	27.865	49.1779	38.2227	84.6739	0.708396	13.1167	64.5888	24.8167	22.14
26.6458	-80.4487	12099	Florida	Palm Beach County	12.5971	4.20235	1012.77	19349.3	27.8114	48.3907	15.7437	80.6316	0.494654	11.45	242.047	22.775	20.47
28.302	-82.4557	12101	Florida	Pasco County	17.3735	13.0862	1011.74	18754.7	27.1726	48.4118	8.70366	93.9569	0.455263	11.8667	211.714	29.8917	23.62
27.9031	-82.7395	12103	Florida	Pinellas County	16.4147	7.02694	1012.43	19832.3	25.0656	47.8567	6.18758	86.5892	0.393591	11.8	1271.7	27.6583	23.345
27.9531	-81.6928	12105	Florida	Polk County	12.6854	41.917	1008.44	19016.5	27.9885	49.0962	13.5243	83.0171	0.550927	13.3583	111.527	26.3083	26.61
29.606	-81.7409	12107	Florida	Putnam County	19.2361	13.3636	1011.71	18424.7	26.5004	49.5608	7.30525	81.5913	0.543928	18.85	38.9964	31.4167	25.155
29.8906	-81.3839	12109	Florida	St. Johns County	14.2374	3.60639	1012.83	19339	25.8376	48.6574	4.01554	91.6751	0.314203	11.975	98.6346	22.525	19.845
27.3808	-80.4434	12111	Florida	St. Lucie County	14.0574	4.30847	1012.75	19856.9	27.1	48.9738	12.6415	79.9005	0.45321	11.7	158.583	28.8833	23.62
30.7036	-87.0143	12113	Florida	Santa Rosa County	14.3016	17.4807	1011.22	18155.5	24.4982	50.2933	3.43902	91.5988	1.05447	11.3917	51.672	26.5	22.07
27.1844	-82.3658	12115	Florida	Sarasota County	15.8044	4.96582	1012.68	19344.5	27.56	47.6451	6.13332	93.7596	0.298489	9.03333	240.878	26.5583	19.955
28.6901	-81.132	12117	Florida	Seminole County	11.8453	16.9854	1011.3	18691.7	27.3903	48.7144	14.0559	84.8512	0.417566	9.31667	497.071	22.6917	20.94
28.7143	-82.0747	12119	Florida	Sumter County	11.3918	20.2116	1010.92	18749.3	27.3646	53.117	6.37345	86.5843	0.524285	13.0333	49.8847	28.4167	26.435
30.1892	-82.9928	12121	Florida	Suwannee County	16.2483	28.3213	1009.98	18161.4	25.987	49.5092	6.79208	86.764	0.598326	16.1167	21.451	30.1583	25.935
30.0169	-83.6164	12123	Florida	Taylor County	15.1939	12.041	1011.85	19086.1	25.1119	53.3819	2.46966	78.413	0.946521	18.4833	7.66377	31.0333	28.64
30.0543	-82.3669	12125	Florida	Union County	14.7998	38.7131	1008.78	18215.1	26.1244	64.8684	4.21545	75.8787	0.531741	20.35	23.3187	31.3333	25.605
29.0576	-81.1618	12127	Florida	Volusia County	17.8293	7.31141	1012.41	19123.1	26.8228	48.7961	8.8867	87.669	0.426571	15.275	166.299	29.15	23.315
30.1404	-84.3751	12129	Florida	Wakulla County	13.4601	8.33357	1012.28	18919.1	25.1689	53.1619	2.58595	85.7529	0.647353	12.55	16.8609	28.1167	25.91
30.6312	-86.1766	12131	Florida	Walton County	17.6238	33.4633	1009.37	18110.9	24.9882	51.1975	3.58664	91.0942	1.33772	13.7083	17.5326	28.9167	23.875
30.6022	-85.6628	12133	Florida	Washington County	15.3465	32.151	1009.53	18010.1	25.3931	52.672	2.55968	83.1096	1.61693	17.5333	15.0187	30.2833	27.455
31.7397	-82.2901	13001	Georgia	Appling County	10.4358	54.8783	1006.9	17968.4	25.1371	49.8335	6.65754	79.5186	0.298736	18.4333	13.492	27.5417	28.115
33.0595	-83.2554	13009	Georgia	Baldwin County	10.9803	110.929	1000.41	17614.5	23.6761	52.4524	1.66828	55.4416	0.2525	20.6	68.6327	26.7667	27.875
34.3519	-83.4984	13011	Georgia	Banks County	17.2662	267.57	982.388	17050.8	21.5696	50.5668	4.87273	95.7246	0.359289	15.65	27.1335	28.2583	25.575
33.992	-83.7123	13013	Georgia	Barrow County	16.3551	271.821	981.924	17054.2	21.734	49.5043	6.12135	85.1481	0.414915	11.7167	136.233	27.7417	25.745
34.2409	-84.8382	13015	Georgia	Bartow County	14.165	253.424	983.992	16695.3	21.568	49.4539	5.68658	88.7645	0.468271	11.2	74.5843	27.7583	24.34
31.2743	-83.2319	13019	Georgia	Berrien County	13.7186	71.9073	1004.94	18083.2	25.114	49.0518	3.4739	87.7265	0.287005	19.7417	15.0165	29.1167	26.665
32.8088	-83.6942	13021	Georgia	Bibb County	11.0428	122.625	999.073	17617.5	23.8329	46.5005	2.05216	47.9847	0.229614	20.4417	238.308	25.7167	29.005
32.4354	-83.3317	13023	Georgia	Bleckley County	17.4844	102.475	1001.4	17800	24.1782	47.8079	1.64579	72.4173	0.103837	17.825	21.8077	28.2833	27.905
31.1973	-81.983	13025	Georgia	Brantley County	11.7698	21.9377	1010.71	18221.2	25.5069	50.0348	1.52906	95.8415	0.263911	17.4167	14.2382	30.0083	26.705
30.8337	-83.589	13027	Georgia	Brooks County	11.264	54.2535	1006.98	18145.1	25.3012	48.5371	4.16569	61.8697	0.315714	22.1333	12.7385	26.575	28.935
32.018	-81.4385	13029	Georgia	Bryan County	11.1647	10.5422	1012.03	18371.1	24.7737	49.3966	3.30773	83.2332	0.354973	13.2	23.1472	24.1667	23.75
32.3934	-81.7438	13031	Georgia	Bulloch County	11.2545	54.4558	1006.94	17839.4	24.6649	49.3275	2.68302	69.7462	0.270168	18.2167	35.1481	22.6583	26.34
33.0637	-82.0039	13033	Georgia	Burke County	12.0523	79.7817	1004.01	17774.4	24.0893	47.699	2.04987	48.9467	0.231784	23.9917	10.5975	27.925	30.655
33.2904	-83.9582	13035	Georgia	Butts County	12.1977	192.842	990.97	17388.5	22.601	53.1612	2.01412	70.7179	0.331936	17.1	45.1903	29.2083	27.365
30.9164	-81.6365	13039	Georgia	Camden County	12.5226	3.06504	1012.89	19071.3	25.3646	51.1318	4.48316	77.1244	0.609866	16.6917	28.6523	25.1833	29.525
33.5822	-85.0805	13045	Georgia	Carroll County	13.3785	328.113	975.579	16993	21.7105	48.7651	4.46449	80.9797	0.384353	16.5667	77.6501	26.8083	27.415
34.8994	-85.1374	13047	Georgia	Catoosa County	11.8876	246.318	984.752	16486.2	21.083	48.456	1.81927	96.348	0.353563	12.3	140.297	27.725	25.595
31.9748	-81.0918	13051	Georgia	Chatham County	10.5974	4.29847	1012.75	18949.3	24.649	48.0975	3.78477	55.9496	0.340442	18.3417	215.72	24.525	27.565
34.4742	-85.3453	13055	Georgia	Chattooga County	13.4276	249.735	984.382	16490.7	21.2767	51.3949	3.15868	88.1269	0.186833	17.35	31.7135	30.5	25.27
34.2443	-84.4751	13057	Georgia	Cherokee County	11.3376	306.927	977.888	16764.6	21.0938	49.6987	7.72841	92.8496	0.531221	9.41667	162.773	22.5583	22.475
33.9522	-83.3671	13059	Georgia	Clarke County	11.8921	212.567	988.703	17218.6	22.3425	48.0194	8.39007	68.3102	0.301631	18.5583	349.707	19.15	25.14
33.5522	-84.413	13063	Georgia	Clayton County	9.17634	269.846	982.18	17213.4	22.0431	48.0934	10.622	31.9655	0.580243	18.3	683.005	24.2083	28.31
33.9399	-84.5742	13067	Georgia	Cobb County	9.82514	305.548	978.104	16817.9	21.6121	49.0867	10.0874	72.356	0.437563	12.775	734.289	18.975	21.605
31.5492	-82.8449	13069	Georgia	Coffee County	10.4848	67.189	1005.49	18020.6	25.0947	50.1236	8.52712	71.736	0.340182	18.35	25.7106	27.925	28.465
31.1898	-83.7697	13071	Georgia	Colquitt County	12.1135	86.1909	1003.3	18018.4	24.932	49.5628	13.6962	74.9375	0.785363	21.9583	30.3406	28.1833	28.225
33.5506	-82.2513	13073	Georgia	Columbia County	10.9037	107.447	1000.8	17529.7	23.4958	48.6442	3.77917	81.392	0.355978	10.825	140.277	21.3167	23.25
31.1529	-83.4296	13075	Georgia	Cook County	14.132	69.9906	1005.16	18098.7	25.1305	48.3519	4.66654	70.3762	0.245127	16.5083	27.6827	28.9333	28.215
33.3529	-84.7621	13077	Georgia	Coweta County	11.822	263.95	982.869	17180.2	22.2708	49.2713	5.04028	80.3143	0.356155	12.4667	93.6433	23.6833	26.965
32.7094	-83.9792	13079	Georgia	Crawford County	15.4026	145.167	996.484	17514.3	23.6812	50.4267	2.38097	75.2679	0.421794	14.1167	15.0682	27.7917	26.755
31.9148	-83.7533	13081	Georgia	Crisp County	10.4557	101.928	1001.48	17875.3	24.5132	47.3857	2.4388	55.2544	0.147102	23.9583	31.8722	27.8667	28.24
34.8524	-85.5062	13083	Georgia	Dade County	15.4485	395.547	967.832	16335.4	20.2926	49.1984	1.37141	98.0504	0.442073	16.9	35.601	26.65	25.165
34.4428	-84.1733	13085	Georgia	Dawson County	13.4553	411.774	965.897	16799.3	19.4998	50.1694	3.00452	98.4971	0.376807	11.225	35.2825	26.125	23.77
30.878	-84.5777	13087	Georgia	Decatur County	10.8349	45.7078	1007.96	18041.8	25.2137	48.3489	4.14656	57.9912	0.497145	19.525	18.0453	26.9833	30.435
33.7707	-84.2263	13089	Georgia	DeKalb County	8.51092	286.554	980.266	17082.3	21.7957	48.0778	8.54609	38.5667	0.517913	16.225	971.159	18.95	23.855
32.1607	-83.1568	13091	Georgia	Dodge County	12.4447	91.9783	1002.62	17931.9	24.5321	52.1146	2.3603	69.1452	0.276006	19.2667	15.7984	28.2917	29.42
31.5351	-84.2144	13095	Georgia	Dougherty County	9.2421	61.5629	1006.13	17898.4	24.8777	46.6562	1.79441	35.0565	0.257936	24.0083	111.306	24.9833	31.015
33.6993	-84.7659	13097	Georgia	Douglas County	12.175	306.412	978.033	16972.2	21.8313	48.5322	5.68127	66.7346	0.449796	14.575	216.286	25.0083	26.9
32.3617	-81.3433	13103	Georgia	Effingham County	12.9631	17.0833	1011.27	18005.4	24.7902	49.7377	2.20472	85.2302	0.329547	13.975	36.1485	25.9583	25.87
34.115	-82.8421	13105	Georgia	Elbert County	15.7369	174.259	993.091	17358.8	22.5896	48.0347	3.60013	68.6249	0.213422	15.45	21.4636	29.0917	28.31
32.5911	-82.2998	13107	Georgia	Emanuel County	11.7965	78.9811	1004.11	17799.8	24.3476	48.5635	4.01919	65.6691	0.242518	23.55	12.362	28.0417	29.1
34.8638	-84.3193	13111	Georgia	Fannin County	19.3053	590.019	945.949	16281.7	18.2796	48.6614	1.32914	98.9758	0.376766	17.0583	21.9396	28.0333	24.68
33.4127	-84.4939	13113	Georgia	Fayette County	9.94374	261.648	983.125	17231.1	22.2208	48.557	4.4505	79.5502	0.328318	7.75	195.454	18.4333	24.2
34.2637	-85.2137	13115	Georgia	Floyd County	15.6934	214.125	988.489	16593	21.8953	48.435	7.3976	83.8054	0.552094	13	70.5638	26.8917	27
34.2251	-84.1273	13117	Georgia	Forsyth County	11.4562	346.519	973.402	16937.3	20.852	50.1776	7.63482	93.3779	0.441267	8.6	231.894	18.7917	20.475
34.3752	-83.2273	13119	Georgia	Franklin County	19.3217	231.505	986.502	17085.8	21.791	48.6938	2.37197	90.3498	0.214431	12.6083	31.401	27.8167	24.805
33.79	-84.4682	13121	Georgia	Fulton County	9.57926	293.093	979.521	17005.5	21.7237	48.9879	6.82111	50.0616	0.333898	16	616.808	19.2167	23.94
34.6905	-84.454	13123	Georgia	Gilmer County	17.492	499.527	956.075	16357.7	19.111	50.2985	8.5675	98.1456	0.628544	14.6333	23.6822	28.9	23.325
31.2127	-81.4965	13127	Georgia	Glynn County	11.761	2.28397	1012.98	19013.9	24.8027	47.7082	4.68964	71.7297	0.393868	15.5583	66.7072	24.4	27.755
34.5097	-84.8739	13129	Georgia	Gordon County	10.7906	221.837	987.586	16599	21.6002	49.7227	11.1255	94.5052	0.433786	13.6167	54.2003	28.7833	26.425
30.8759	-84.2448	13131	Georgia	Grady County	9.16358	70.927	1005.06	18025.7	25.0848	47.9738	7.55682	67.8436	1.0151	19.2333	20.3481	27.1667	27.93
33.5768	-83.1671	13133	Georgia	Greene County	11.8372	171.378	993.443	17481.3	22.9309	48.4133	4.13571	57.7957	0.32656	20.425	15.2	25.3583	28.08
33.9591	-84.0229	13135	Georgia	Gwinnett County	9.94174	299.387	978.782	17019.3	21.4704	49.8489	15.8422	69.7106	0.713518	11.0583	622.838	19.475	23.92
34.6351	-83.5264	13137	Georgia	Habersham County	12.6427	441.027	962.704	17046	19.9166	49.2511	10.0821	92.7567	0.729919	12.1417	54.639	25.8667	24.5
34.3176	-83.8185	13139	Georgia	Hall County	11.0939	345.253	973.568	17004	21.0275	50.4185	23.2311	89.6586	0.718834	12.7083	156.752	25.275	23.33
33.7952	-85.2201	13143	Georgia	Haralson County	21.4779	357.498	972.218	16797.7	21.2037	48.809	0.900786	93.9192	0.239603	19.5083	37.604	30.575	26.215
32.7315	-84.9124	13145	Georgia	Harris County	11.2519	208.152	989.248	17512.7	22.868	49.5948	1.97778	79.9929	0.362083	11.725	23.0925	21.55	25.86
34.3487	-82.9633	13147	Georgia	Hart County	13.6119	226.536	987.086	17228.5	22.0023	49.3138	1.9703	79.8652	0.146025	13.7333	40.0431	27.25	26.78
33.291	-85.1396	13149	Georgia	Heard County	17.0432	254.759	983.932	17229.9	22.5056	49.3819	1.45368	88.5881	0.347858	16.4583	14.8416	30.3417	26.15
33.4529	-84.1544	13151	Georgia	Henry County	12.7047	240.893	985.48	17337.5	22.2744	48.5526	4.28208	68.6705	0.335311	9.75833	194.968	22.525	28.2
32.4584	-83.6629	13153	Georgia	Houston County	11.8014	112.803	1000.21	17714.7	24.1497	48.9043	4.66037	69.7966	0.416837	10.525	127.6	24.875	27.24
34.1342	-83.5651	13157	Georgia	Jackson County	13.4463	247.757	984.661	17119.6	21.8395	49.7882	4.55999	90.5781	0.242469	15.1583	57.093	26.5917	24.135
33.3149	-83.6879	13159	Georgia	Jasper County	19.8978	177.44	992.759	17456.3	23.0439	49.2642	3.05201	74.8979	0.322091	14.2833	13.2681	27.1833	27.33
31.8116	-82.6368	13161	Georgia	Jeff Davis County	14.1307	61.3127	1006.16	17943.5	25.0237	49.1796	7.61108	83.8155	0.369612	18.1833	15.8757	27.7167	30.275
33.0202	-83.5623	13169	Georgia	Jones County	12.654	148.435	996.102	17554.6	23.5347	48.5376	0.926434	74.9226	0.208605	15.5667	25.9321	25.05	27.28
33.0745	-84.1467	13171	Georgia	Lamar County	11.1275	226.898	987.119	17442.6	22.8528	48.034	1.4625	68.0997	0.291911	14.4333	35.4247	28.4417	26.435
32.3932	-82.9263	13175	Georgia	Laurens County	12.0475	76.1154	1004.44	17838.9	24.2732	47.8419	1.69308	63.1936	0.232961	19.6917	22.1725	25.8917	27.495
31.8184	-84.1467	13177	Georgia	Lee County	9.91858	76.0192	1004.46	17840.1	24.6701	50.3283	1.64379	80.7428	0.25556	12.2333	28.6645	24.625	23.565
31.8072	-81.458	13179	Georgia	Liberty County	12.3929	16.8929	1011.29	18558.2	24.6402	51.1927	8.94689	51.2812	0.751853	14.7667	46.8137	26.0833	28.6
30.8337	-83.269	13185	Georgia	Lowndes County	11.6651	57.8338	1006.57	18172.1	25.4143	49.0727	3.70534	62.3946	0.509756	19.2917	75.5215	25.125	25.62
34.5681	-83.9988	13187	Georgia	Lumpkin County	13.8371	506.413	955.337	16772.5	19.227	49.4453	4.25385	97.0301	0.860618	15.3333	34.6828	25.6333	24.64
33.4825	-82.4732	13189	Georgia	McDuffie County	14.4694	140.956	996.945	17520.2	23.2958	46.8767	1.76744	60.1694	0.272033	17.7583	31.8716	28.675	28.795
34.1285	-83.2036	13195	Georgia	Madison County	13.3385	221.134	987.708	17268.7	22.0955	49.2719	2.87542	90.6993	0.231529	17.0417	36.6659	27.5667	24.395
33.0302	-84.6633	13199	Georgia	Meriwether County	14.0594	252.278	984.214	17313.3	22.52	47.6878	1.23373	57.8608	0.332029	19.8083	17.2713	28.0583	28.53
31.2289	-84.1924	13205	Georgia	Mitchell County	11.7462	62.6222	1006.01	17907.1	25.0039	51.3852	3.11643	50.7464	0.342829	23.95	17.8554	28.5333	30.015
33.0174	-83.9229	13207	Georgia	Monroe County	13.7235	170.079	993.616	17447.1	23.2988	49.9615	1.69853	72.7869	0.328412	15.6583	23.4759	25.2667	27.285
33.5937	-83.4923	13211	Georgia	Morgan County	11.0349	184.936	991.882	17378.7	22.7417	48.4509	2.17087	72.8909	0.33768	15.2417	18.5587	23.6833	26.98
34.7971	-84.738	13213	Georgia	Murray County	10.3379	295.008	979.179	16333.7	20.6095	49.8739	9.93181	98.0409	0.579337	13.6	43.5226	31.2667	26.205
32.5102	-84.8749	13215	Georgia	Muscogee County	11.1871	107.028	1000.86	17528.5	23.745	48.3275	5.39187	51.1477	0.473957	17.4	332.528	25.1917	28.46
33.544	-83.8552	13217	Georgia	Newton County	11.2436	215.473	988.386	17322.6	22.5031	48.0411	3.48511	65.1308	0.291389	13.025	114.801	25.6917	26.9
33.8341	-83.4377	13219	Georgia	Oconee County	9.1334	217.068	988.198	17246.4	22.4251	49.0466	3.70433	91.8547	0.186403	8.4	59.8592	17.8667	23.345
33.9209	-84.867	13223	Georgia	Paulding County	12.0726	310.431	977.545	16776.1	21.5293	49.4033	3.73365	85.1281	0.378983	8.83333	137.412	26.2833	27.45
32.5713	-83.832	13225	Georgia	Peach County	14.4355	137.469	997.381	17720.1	23.9795	48.531	5.52853	53.3633	0.36355	16.9167	64.7987	25.9167	29.405
34.4566	-84.4903	13227	Georgia	Pickens County	14.0032	430.715	963.909	16710.4	20.2734	49.1453	2.47431	97.8996	0.357078	13.625	44.4849	26.6667	24.435
31.354	-82.2104	13229	Georgia	Pierce County	15.3468	33.3869	1009.39	18075.7	25.4679	49.0501	3.44934	89.1165	0.483525	16.4833	19.134	28.5583	26.4
33.0908	-84.3866	13231	Georgia	Pike County	15.1736	247.244	984.778	17340.8	22.4674	49.6087	1.14123	86.37	0.24724	12.5417	27.7707	25.3833	26.24
33.996	-85.1868	13233	Georgia	Polk County	14.2786	278.999	981.098	16702.5	21.5917	49.735	9.85915	85.5451	0.449703	14.3083	49.4169	29.575	24.005
33.3211	-83.3718	13237	Georgia	Putnam County	16.551	150.287	995.879	17518.8	23.329	49.0834	4.17787	70.219	0.301306	16.1333	22.4091	25.0833	26.65
34.883	-83.4047	13241	Georgia	Rabun County	18.8742	712.476	932.578	16940.9	17.9822	49.465	6.28882	97.7743	0.428339	15.975	16.4182	25.0583	23.2
33.3615	-82.075	13245	Georgia	Richmond County	11.5437	81.3957	1003.81	17679.3	23.7203	48.1844	3.42131	43.9681	0.39432	21.6167	236.074	26.5167	28.535
33.6521	-84.0264	13247	Georgia	Rockdale County	9.00537	242.045	985.349	17241.5	22.2681	48.568	7.85386	63.5369	0.383705	13.775	229.1	22.5	27.935
33.2624	-84.2861	13255	Georgia	Spalding County	13.8036	259.389	983.403	17341.1	22.449	48.3887	2.73057	66.142	0.325171	19.1167	119.267	28.1167	27.405
34.5529	-83.2902	13257	Georgia	Stephens County	14.2085	281.722	980.777	17197.7	21.4691	47.9522	1.72523	86.924	0.292473	17.0917	55.1721	27.6917	26.65
32.0422	-84.2043	13261	Georgia	Sumter County	7.20434	120.212	999.376	17728	24.3962	47.1961	3.80999	47.3993	0.412225	24.4583	26.265	25.1417	28.945
32.0438	-82.0592	13267	Georgia	Tattnall County	13.2671	46.1488	1007.91	17890.8	25.0211	57.408	9.45484	68.7832	0.370159	25.425	18.5457	28.6583	27.355
30.8646	-83.9198	13275	Georgia	Thomas County	12.1043	68.6801	1005.32	18080.6	25.1745	47.252	2.2729	60.704	0.4035	20.7583	30.6277	25.7833	28.355
31.457	-83.5259	13277	Georgia	Tift County	12.1198	100.199	1001.69	18004	24.7858	48.2821	9.04942	69.6863	0.289792	21.0583	56.7607	26.2167	27.465
32.1267	-82.3321	13279	Georgia	Toombs County	12.9224	63.2261	1005.93	17844.1	24.7827	47.7269	10.3392	73.6665	0.456541	22.8	27.9675	26.7833	27.505
34.9026	-83.7322	13281	Georgia	Towns County	22.5555	749.471	928.413	16584.3	17.2989	47.476	1.32637	99.0719	0.224695	16.075	23.0263	24.9667	24.9
33.0345	-85.0284	13285	Georgia	Troup County	12.9822	221.563	987.711	17317.2	22.7025	47.9653	2.50349	65.3324	0.264519	19.0583	58.4224	26.225	26.49
32.6658	-83.4259	13289	Georgia	Twiggs County	19.7704	120.615	999.306	17721.7	23.8877	48.0062	1.13252	56.7387	0.255757	20.6	10.6848	29.2	28.845
34.8338	-83.9896	13291	Georgia	Union County	16.2496	693.847	934.527	16374.6	17.7493	48.7922	1.69949	98.7645	0.321271	15.7333	23.3492	25.475	24.875
32.8818	-84.2923	13293	Georgia	Upson County	12.6575	212.842	988.724	17470.5	22.9814	47.8811	1.71615	70.9944	0.302047	17.0417	32.597	29.625	28.84
34.7358	-85.3054	13295	Georgia	Walker County	11.7825	282.087	980.643	16462.8	20.6217	48.8905	1.30216	95.0272	0.295357	15.3833	56.1538	29.7083	24.565
33.7826	-83.7342	13297	Georgia	Walton County	11.7598	254.208	983.963	17204.8	22.19	48.6842	2.59348	83.3092	0.300642	12.3583	84.9528	26.6	24.635
31.0509	-82.4215	13299	Georgia	Ware County	11.8653	39.7855	1008.65	18115.2	25.5867	49.5754	2.67249	69.994	0.273831	18.5	15.2231	28.6	28.1
32.9718	-82.7981	13303	Georgia	Washington County	9.67408	114.591	999.995	17695	23.8302	47.7956	1.21903	45.7932	0.139545	22.4583	11.9296	27.775	30.51
31.5478	-81.9124	13305	Georgia	Wayne County	10.9171	30.4939	1009.72	18147.9	25.2803	52.2212	4.73988	78.5052	0.368562	20.5583	16.9815	27.875	27.315
34.6437	-83.7437	13311	Georgia	White County	18.0633	507.842	955.212	16898.7	19.401	49.1281	1.98045	96.7919	0.454912	18.4167	38.2658	25.2083	23.685
34.8017	-84.9685	13313	Georgia	Whitfield County	11.5668	246.961	984.702	16432.7	21.3238	50.181	27.5202	93.4576	0.92968	13.3333	123.823	28.0083	26.06
31.5518	-83.85	13321	Georgia	Worth County	10.5956	102.702	1001.39	17933	24.6935	48.0419	1.3755	70.179	0.305328	18.7	14.7971	27.975	27.95
43.4479	-116.244	16001	Idaho	Ada County	14.1059	831.803	919.648	16680.6	17.3977	50.1761	5.8443	95.1934	0.92031	9.225	126.498	20.1167	19.59
42.6929	-112.229	16005	Idaho	Bannock County	17.3056	1452.39	854.034	16725.1	12.4713	49.6156	5.68375	93.9832	3.51704	14.3167	27.1107	20.9667	24.53
42.2858	-111.327	16007	Idaho	Bear Lake County	32.4043	2062.91	794.712	17187.3	10.3563	49.5306	2.86637	99.0139	0.530859	12.2333	2.45214	19.9667	25.275
43.2164	-112.399	16011	Idaho	Bingham County	19.9093	1447.97	854.885	16341.2	13.2993	50.0749	15.1294	91.4045	7.34471	13.775	7.96244	21.4667	26.345
43.3945	-113.955	16013	Idaho	Blaine County	18.6607	2128.23	789.036	16951.5	10.7554	51.5309	15.3682	97.6844	0.948212	7.14167	2.99837	16.5417	13.55
48.3125	-116.597	16017	Idaho	Bonner County	19.9158	882.987	912.344	13881.7	11.6134	50.246	1.96934	98.1469	1.09659	14.4917	8.6689	25.4833	18.1
43.3952	-111.622	16019	Idaho	Bonneville County	16.9728	1456.67	852.885	16409	11.0386	49.8798	8.98291	97.0849	1.07078	11.5083	18.9893	17.9	23.88
48.7731	-116.525	16021	Idaho	Boundary County	31.0744	1159.36	882.503	13922.1	9.84667	50.524	3.74992	96.8024	2.14628	15.3833	3.13575	28.5667	22.825
43.6231	-116.709	16027	Idaho	Canyon County	15.0712	751.884	928.485	16613.4	18.497	49.6821	21.1539	96.3261	1.51295	14.7417	105.312	22.7917	26.325
42.2886	-113.605	16031	Idaho	Cassia County	13.0689	1368.17	862.936	16657.1	13.5707	50.4814	21.721	97.6825	1.19461	15.4083	3.26694	21.5583	21.705
43.3948	-115.471	16039	Idaho	Elmore County	17.3724	1079.15	892.512	17008.5	13.9901	52.5301	13.5962	91.96	1.37918	12.9333	3.38465	23.9417	26.455
44.2181	-111.484	16043	Idaho	Fremont County	15.2427	1615.18	836.773	16111.9	10.0422	52.2001	11.7295	98.2885	0.755733	14.2833	2.59314	19.75	22.785
44.0615	-116.399	16045	Idaho	Gem County	15.619	852.021	916.981	16248.9	15.7218	49.6665	7.58651	98.3271	0.88308	13.3833	11.0359	26.2917	26.92
42.9732	-114.821	16047	Idaho	Gooding County	13.5078	1118.23	889.191	17052	15.7917	51.4228	22.3517	97.707	1.2672	13.75	7.75157	25.75	24.1
45.8492	-115.467	16049	Idaho	Idaho County	13.6231	1154.04	883.291	15213.5	10.4036	51.6816	2.06796	95.9183	3.42322	16.5667	0.713499	25.0167	22.675
43.797	-112.319	16051	Idaho	Jefferson County	18.55	1490.35	850.72	16187.5	13.3138	50.4087	10.044	98.0842	0.975775	11.2583	7.71743	17.75	25
42.6912	-114.263	16053	Idaho	Jerome County	20.9366	1169.49	884.118	16730.7	16.1983	51.1436	23.8863	97.408	1.68572	14.025	12.779	24.5417	23.18
47.6771	-116.695	16055	Idaho	Kootenai County	19.1385	757.651	926.321	13922.4	13.0238	49.4201	3.10334	97.1701	1.56756	11.4	38.2135	24.3667	22.38
46.8189	-116.731	16057	Idaho	Latah County	13.8421	880.465	913.331	14506.3	13.786	51.6006	2.8262	95.7364	0.936339	15.8833	12.8718	16.9583	20.395
44.9288	-113.888	16059	Idaho	Lemhi County	29.2096	2036.67	795.74	15991.5	8.28135	50.5782	2.20452	98.5514	0.782802	15.4583	0.656502	24.45	20.815
42.8569	-113.64	16067	Idaho	Minidoka County	18.8153	1286.49	871.836	16698	15.1383	50.3289	28.8845	97.281	1.63276	14.4667	9.94351	23.325	23.935
46.3338	-116.761	16069	Idaho	Nez Perce County	21.5493	522.714	952.798	14811.7	15.5123	49.3413	2.39966	92.7312	5.95275	12.4917	17.317	25.825	24.54
42.5931	-116.143	16073	Idaho	Owyhee County	16.3933	994.599	901.447	16778.7	14.3133	51.5652	24.2848	94.2089	4.54097	18	0.556471	25.5833	26.5
44.0027	-116.749	16075	Idaho	Payette County	16.7767	752.062	928.371	16314.1	18.1528	49.5334	13.2309	97.3017	1.31652	14.2167	20.4325	26.1417	25.665
47.3477	-115.885	16079	Idaho	Shoshone County	21.3467	1267.83	871.701	14363.7	10.6601	50.1364	2.45216	97.6337	1.7024	17.6417	1.92091	28.9667	23.09
43.761	-111.212	16081	Idaho	Teton County	24.955	1989.21	800.775	16446.2	9.26065	52.5713	14.0918	98.6205	0.544392	9.66667	6.75855	15.1	20.205
42.3523	-114.666	16083	Idaho	Twin Falls County	17.5052	1159.86	884.465	16707.5	14.6534	49.2217	11.3316	97.0268	1.17022	13.4167	14.0087	24.8917	24.82
44.7715	-115.638	16085	Idaho	Valley County	20.1147	1919.32	806.848	16177.3	8.58129	51.6274	3.04653	98.5866	0.8275	10.225	0.919775	20.4083	21.05
39.9861	-91.195	17001	Illinois	Adams County	10.4762	189.253	990.991	15285.3	17.3671	48.3513	1.00496	95.4494	0.201832	11.9833	30.3708	25.3333	24.73
42.319	-88.8243	17007	Illinois	Boone County	7.05363	252.322	983.373	14630.5	14.1082	50.0325	16.805	96.1687	0.60255	8.09167	66.6185	25.0417	25.78
41.4013	-89.5284	17011	Illinois	Bureau County	12.012	205.162	988.986	14872	15.4174	48.733	6.18255	98.2795	0.278448	9.575	15.6186	25.5333	23.61
40.1391	-88.1972	17019	Illinois	Champaign County	8.92783	221.436	987.187	15111.9	16.4955	50.1419	4.10124	78.6995	0.370556	15.575	73.6147	18.9417	24.215
39.5455	-89.2796	17021	Illinois	Christian County	14.1309	191.498	990.738	15318.3	17.472	50.3729	1.1577	97.3079	0.161319	11.9583	19.1276	28.925	24.6
39.3324	-87.7917	17023	Illinois	Clark County	10.1803	181.022	991.952	15240.4	17.4422	48.7737	0.692544	99.2197	0.161045	11.325	12.8677	26.7333	24.33
38.7473	-88.4838	17025	Illinois	Clay County	12.262	146.877	995.98	15507.3	18.3111	48.5418	0.804302	98.9303	0.229969	13.1833	11.6282	27.1167	25.075
38.6064	-89.4231	17027	Illinois	Clinton County	9.82225	137.533	997.087	15674.3	18.6667	51.6996	2.14675	95.281	0.22879	7.83333	29.8029	26.0083	24.57
39.5137	-88.2208	17029	Illinois	Coles County	11.8506	208.24	988.776	15227.7	17.1978	47.9959	1.85092	95.3114	0.241329	16.1333	40.421	24.05	24.435
41.8943	-87.6455	17031	Illinois	Cook County	7.44107	191.652	990.505	15003.7	14.6812	48.4281	21.8591	67.0002	0.638986	14.525	2145	23.9833	21.92
39.0037	-87.7572	17033	Illinois	Crawford County	11.0475	155.159	994.99	15350.2	17.8947	51.7462	1.75695	94.3522	0.28156	13.1333	17.4941	27.6667	24.94
41.8946	-88.769	17037	Illinois	DeKalb County	7.69211	256.578	982.917	14728.8	14.4749	49.8116	8.31809	90.9601	0.369451	11.25	59.2857	21.8	24.06
40.1815	-88.9019	17039	Illinois	De Witt County	10.1514	220.505	987.309	15108.6	16.6606	49.1274	1.70779	98.7052	0.183548	10.0083	16.2256	27.2833	25.575
41.8521	-88.086	17043	Illinois	DuPage County	7.37582	222.398	986.902	14662.3	14.5554	49.1934	11.3403	85.7336	0.351367	5.275	1053.77	18.5417	20.735
39.679	-87.7471	17045	Illinois	Edgar County	14.969	207.247	988.87	15167.5	16.9412	48.7693	0.890476	98.4578	0.170238	12.85	11.821	27.3917	24.73
39.0477	-88.5928	17049	Illinois	Effingham County	8.8002	177.308	992.413	15396.8	17.8595	49.5852	1.27549	99.0524	0.198323	9.31667	27.655	24.5083	24.33
39.0011	-89.0179	17051	Illinois	Fayette County	13.9791	166.626	993.663	15456.9	17.9988	52.1116	1.05781	95.0768	0.157887	14.95	11.7467	28.0417	24.525
37.9918	-88.9262	17055	Illinois	Franklin County	14.9082	128.452	998.172	15791.6	19.2032	48.3331	0.934809	99.0781	0.276141	16.8667	36.8433	29.3833	24.345
40.4657	-90.2068	17057	Illinois	Fulton County	12.0619	192.371	990.587	15056.9	16.8148	51.5155	1.78498	95.5177	0.393409	12.5167	16.761	28.375	24.595
41.2924	-88.4011	17063	Illinois	Grundy County	7.84937	169.5	993.166	14871.7	15.605	49.7416	6.21837	98.0085	0.275562	5.925	39.9308	26.3583	25.385
40.4058	-91.168	17067	Illinois	Hancock County	8.60481	194.198	990.39	15111.6	17.0131	48.7182	0.724268	99.1256	0.204564	10.65	9.52085	24.925	24.695
41.35	-90.1308	17073	Illinois	Henry County	12.0327	219.933	987.281	14880.9	15.5892	49.383	3.71248	97.7369	0.167424	9.075	23.7417	24.2667	23.32
40.7489	-87.8336	17075	Illinois	Iroquois County	13.3055	201.267	989.474	14980.3	15.8391	48.9303	4.62002	98.4074	0.225533	10.325	10.5678	26.05	24.6
37.7861	-89.3812	17077	Illinois	Jackson County	10.2242	131.081	997.872	15801.5	19.299	50.936	3.20946	81.6048	0.530419	22.9	39.1834	21.35	24.745
38.3008	-88.9242	17081	Illinois	Jefferson County	11.1401	150.511	995.585	15694.1	18.7866	51.1404	1.67973	90.4157	0.281675	15.3583	26.7486	28.3667	26.35
39.0802	-90.3614	17083	Illinois	Jersey County	9.63634	176.291	992.56	15643.2	18.2654	49.0115	0.837994	98.7363	0.237407	9.19167	23.4227	26.3	24.89
42.3624	-90.2115	17085	Illinois	Jo Daviess County	12.9073	246.953	984.007	14651.4	14.2005	50.2309	2.14039	99.0902	0.152674	8.38333	14.5152	22.4167	24.515
41.9396	-88.428	17089	Illinois	Kane County	7.66032	232.431	985.718	14654.1	14.4069	50.099	26.9902	89.9067	0.806844	7.875	344.823	21.3917	23.765
41.1395	-87.8611	17091	Illinois	Kankakee County	9.20907	196.65	989.991	14912.4	15.5698	49.0607	6.78379	82.6273	0.325386	12.725	61.7043	26.7417	24.965
41.5881	-88.4306	17093	Illinois	Kendall County	8.78925	200.753	989.471	14761	15.0571	49.7342	12.675	92.9416	0.381241	3.79167	98.328	21.3167	23.595
40.9309	-90.2138	17095	Illinois	Knox County	11.9288	229.743	986.186	14974.6	16.0765	50.0008	4.07289	91.3826	0.288938	13.9333	29.1342	27.6667	24.825
42.3264	-87.4361	17097	Illinois	Lake County	8.37559	219.293	987.206	15160.7	13.9049	50.0825	17.2014	86.2167	0.661681	6.75	584.086	19.9667	21.51
41.3433	-88.8859	17099	Illinois	LaSalle County	9.80864	189.781	990.789	14894	15.5232	49.6527	6.53841	97.0598	0.279606	10.525	38.3268	27.4833	24.25
38.719	-87.7302	17101	Illinois	Lawrence County	12.6344	137.295	997.098	15443.7	18.3491	52.3308	2.26447	93.3753	0.230664	14.6833	17.0244	29.3333	24.03
41.7474	-89.2994	17103	Illinois	Lee County	13.083	234.463	985.526	14795.5	14.8698	51.6552	4.03143	94.0404	0.227573	9.4	19.1406	27.1	25.035
40.8944	-88.5529	17105	Illinois	Livingston County	10.1804	202.307	989.358	14963.1	15.8975	49.7701	3.16223	94.1455	0.205822	10.1667	14.5278	28.5167	25.115
40.1291	-89.3653	17107	Illinois	Logan County	5.94324	180.14	992.02	15088.7	16.9584	50.4124	2.24431	91.675	0.238653	11.2583	19.2151	28.4	25.79
40.4558	-90.6776	17109	Illinois	McDonough County	9.92491	202.137	989.454	15085.6	16.8364	49.488	2.11216	92.9742	0.239169	19.075	21.5056	21.5583	25.18
42.3243	-88.4522	17111	Illinois	McHenry County	8.42892	260.299	982.425	14661.8	13.9103	50.0138	9.54668	96.1738	0.35296	4.81667	184.081	22.55	24.015
40.4946	-88.8445	17113	Illinois	McLean County	9.27381	243.309	984.624	15032.8	16.1693	48.4535	3.45408	88.9783	0.257122	10.475	52.1784	19.5	24.15
39.8602	-88.9615	17115	Illinois	Macon County	10.2461	202.53	989.418	15179.2	16.9597	47.7459	1.41532	82.8282	0.238889	14.425	74.452	27.4417	25.575
39.2659	-89.9263	17117	Illinois	Macoupin County	11.9993	192.822	990.614	15494.4	17.853	48.9609	0.746186	98.5093	0.261922	11.05	21.6503	27.2917	25.025
38.8271	-89.9002	17119	Illinois	Madison County	11.5632	150.38	995.581	15682.8	18.456	48.556	2.10663	90.7869	0.338011	11.2833	140.706	26.7167	26.02
38.6484	-88.9202	17121	Illinois	Marion County	15.7828	158.995	994.572	15588.6	18.3352	48.3994	1.14845	94.7346	0.292111	15.175	27.2738	28.4333	25
40.237	-89.9136	17125	Illinois	Mason County	12.1139	153.646	995.124	15071.5	17.204	49.0816	0.63329	99.138	0.24544	12.1583	11.0674	27.4	24.195
37.2161	-88.7057	17127	Illinois	Massac County	10.8198	112.292	1000.08	15958.9	19.7783	47.885	1.4256	93.1373	0.349061	14.525	24.7548	26.8583	24.255
38.278	-90.1791	17133	Illinois	Monroe County	9.09962	153.284	995.284	15786	19.1322	49.4018	1.12643	99.127	0.196851	4.26667	30.3079	22.575	24.075
39.2281	-89.478	17135	Illinois	Montgomery County	16.4237	196.846	990.14	15455.6	17.7539	52.034	1.26552	95.8439	0.18455	13.7417	16.6715	29.125	25.64
39.7168	-90.2023	17137	Illinois	Morgan County	7.63143	186.732	991.298	15324.1	17.5558	49.9113	1.67018	92.9182	0.256169	12.8833	24.5126	26.3083	24.91
42.0419	-89.3202	17141	Illinois	Ogle County	9.55778	244.644	984.298	14703.3	14.4225	49.6611	7.3446	98.2157	0.273954	8.325	26.7449	24.65	24.245
40.786	-89.7674	17143	Illinois	Peoria County	10.2179	186.693	991.203	14976.6	16.2274	48.2066	2.86639	79.1291	0.354428	13.5667	114.545	25.1167	26.16
38.0844	-89.3685	17145	Illinois	Perry County	12.8134	138.401	997.009	15754	19.0816	53.713	2.21901	90.4291	0.308869	14.7333	19.8675	29.15	25.595
38.0565	-89.8212	17157	Illinois	Randolph County	11.3236	140.352	996.794	15751.3	19.2896	54.2018	2.04522	89.6529	0.220041	12.225	22.4739	28.3917	24.365
38.7116	-88.0857	17159	Illinois	Richland County	11.9569	145.131	996.177	15444.1	18.213	48.5608	0.970599	98.6117	0.153117	13.55	17.3876	25.4917	24.755
41.4684	-90.5722	17161	Illinois	Rock Island County	11.266	197.27	989.921	14824	15.6002	48.7941	9.96665	89.0045	0.479502	11.8333	133.872	25.8667	26.185
38.4702	-89.9285	17163	Illinois	St. Clair County	10.9379	149.404	995.719	15771.3	18.8712	47.9236	2.69702	67.8878	0.365657	14.4167	152.229	25.4	27.905
37.7517	-88.545	17165	Illinois	Saline County	13.2352	122.04	998.923	15821.8	19.2827	48.5541	1.17241	94.6995	0.385406	17.6583	25.9179	28.0583	25.415
39.7564	-89.6623	17167	Illinois	Sangamon County	10.5908	180.348	992.032	15283.3	17.4626	47.8492	1.41428	86.8421	0.262543	11.0583	85.6413	24.1167	24.51
39.3849	-88.7989	17173	Illinois	Shelby County	8.5091	193.773	990.474	15275.8	17.4648	49.4366	0.634214	99.3222	0.17038	10.2583	11.4773	25.2583	24.33
42.3497	-89.666	17177	Illinois	Stephenson County	8.30529	254.397	983.127	14627.7	14.0551	48.3651	2.17955	89.9241	0.213932	11.3917	33.0291	24.5583	24.225
40.5081	-89.5163	17179	Illinois	Tazewell County	11.7578	189.355	990.919	15020.2	16.5697	49.2766	1.43812	97.8151	0.293994	8.075	77.9918	26.1833	25.06
37.4751	-89.2529	17181	Illinois	Union County	11.1387	162.511	994.228	15850.3	19.3405	49.2794	3.7573	98.0436	0.495778	16.1167	16.7641	26.8	24.245
40.1867	-87.7268	17183	Illinois	Vermilion County	10.4671	199.007	989.785	15068.9	16.4289	49.4104	3.55633	86.5998	0.335229	16.1333	35.5702	28.6083	26.64
40.8504	-90.6202	17187	Illinois	Warren County	14.0517	225.037	986.75	15003.9	16.2792	48.6191	5.07141	96.9899	0.256978	12.1833	12.8778	26.025	24.435
38.3531	-89.4172	17189	Illinois	Washington County	14.452	147.561	995.935	15698	18.8994	49.7508	0.999745	98.9114	0.164866	7.80833	10.3024	24.5	24.99
38.4319	-88.4321	17191	Illinois	Wayne County	12.3468	134.394	997.458	15620.3	18.7559	48.965	0.789686	99.083	0.216352	13.275	9.16592	27.3333	23.98
38.0874	-88.1786	17193	Illinois	White County	12.2719	121.857	998.936	15756.2	19.1186	48.039	0.860147	99.0228	0.321099	13.9583	11.7238	26.575	24.33
41.7506	-89.911	17195	Illinois	Whiteside County	11.6204	199.593	989.624	14770.1	15.2822	49.0585	9.81921	97.4315	0.370827	10.1167	33.527	26.9417	24.38
41.4485	-87.9785	17197	Illinois	Will County	8.57397	200.199	989.545	14807.4	15.1689	49.8628	12.4713	84.7575	0.383774	6.24167	277.98	22.9333	25.085
37.7304	-88.93	17199	Illinois	Williamson County	12.928	134.443	997.476	15840.2	19.2146	49.0238	1.57844	95.332	0.371683	14.95	58.0837	26.2083	25.56
42.3374	-89.1612	17201	Illinois	Winnebago County	10.2875	238.557	984.989	14654.8	14.2386	48.8659	8.93563	85.0457	0.494378	12.9917	215.476	26.075	24.59
40.7896	-89.2103	17203	Illinois	Woodford County	9.93742	215.993	987.785	14990.9	16.1098	49.1454	1.00334	98.7479	0.184232	5.96667	26.9931	22.85	25.965
40.7457	-84.9361	18001	Indiana	Adams County	9.92192	250.618	983.726	14896.7	15.6396	49.4441	3.73754	99.1676	0.212288	11.725	38.5431	28.1833	26.385
41.0919	-85.0722	18003	Indiana	Allen County	11.0294	242.564	984.633	14803.4	15.3739	48.8496	5.33704	84.7195	0.49604	10.85	201.397	25.9917	25.06
39.2058	-85.898	18005	Indiana	Bartholomew County	11.1597	200.204	989.703	15331.1	17.1407	49.3037	4.11313	94.7103	0.347764	9.225	69.9521	25.7833	26.28
40.4727	-85.3237	18009	Indiana	Blackford County	13.1746	274.072	981.024	14990.2	15.7127	49.2617	0.737393	99.1022	0.248699	11.625	31.3449	31	26.115
40.0509	-86.469	18011	Indiana	Boone County	12.2927	279.261	980.458	14990.7	15.9981	49.0858	1.71374	97.5713	0.237619	6.11667	46.4961	23.4333	26.265
39.1926	-86.2394	18013	Indiana	Brown County	14.3016	239.157	985.186	15349.3	17.0232	49.9245	1.01543	98.9496	0.287778	9.7	18.8333	26.525	25.77
40.585	-86.5651	18015	Indiana	Carroll County	8.8279	203.537	989.216	14985	15.9106	49.9637	3.2469	99.3179	0.199708	8.15	20.9473	28.175	27.685
40.7538	-86.3552	18017	Indiana	Cass County	11.8385	209.482	988.5	14930.9	15.6281	50.0937	9.55183	96.5248	0.690597	10.8667	37.2503	29.425	25.215
38.4762	-85.7111	18019	Indiana	Clark County	13.1295	155.519	994.957	15398.5	18.0293	48.7833	3.25619	91.2631	0.35124	10.1167	105.176	29.9333	26.995
39.394	-87.1158	18021	Indiana	Clay County	15.3353	193.542	990.475	15191.3	17.1292	48.845	0.887735	99.0545	0.229854	11.0417	28.9656	29.6917	27.05
40.3059	-86.4776	18023	Indiana	Clinton County	15.6939	256.767	983.044	14973.3	15.925	49.4291	10.1985	98.9469	0.232503	10.575	31.8726	29.575	26.165
38.2894	-86.4409	18025	Indiana	Crawford County	16.859	205.749	989.148	15484.8	18.2226	50.4933	0.958966	99.0203	0.385579	15.4917	13.7311	30.4917	25.46
38.6962	-87.077	18027	Indiana	Daviess County	9.51032	153.807	995.165	15378.8	18.1776	49.5545	3.11234	98.5757	0.259955	13.8	27.3032	31.0667	27.56
39.1515	-84.9735	18029	Indiana	Dearborn County	11.3256	223.007	987.063	15346.1	17.1447	49.6434	0.813474	98.5613	0.175465	7.45833	60.9208	28.5583	25.695
39.306	-85.4998	18031	Indiana	Decatur County	10.0998	278.114	980.669	15238.1	16.7179	49.42	1.09487	98.78	0.15097	10.0917	26.0824	28.7417	28.165
41.4012	-85.0002	18033	Indiana	De Kalb County	13.5092	268.057	981.623	14752.2	14.8305	49.7016	2.10483	98.7821	0.234139	7.90833	43.9284	27.675	27.44
40.2272	-85.3989	18035	Indiana	Delaware County	13.4043	287.732	979.462	14993.8	15.8217	48.0406	1.45227	91.3163	0.295168	16.2833	116.298	28.15	27.29
38.3733	-86.8734	18037	Indiana	Dubois County	13.3099	156.002	994.928	15452.7	18.4693	49.3816	4.38574	98.8963	0.176121	6.325	36.7851	26.1917	25.06
41.6007	-85.864	18039	Indiana	Elkhart County	8.75442	242.724	984.547	14667.3	14.6809	49.5675	11.5786	92.0968	0.513579	10.9333	158.59	26.525	25.95
39.6397	-85.185	18041	Indiana	Fayette County	12.6294	276.6	980.806	15134.9	16.3793	48.7083	0.71437	97.7686	0.114084	12.6417	44.6078	33.1333	26.245
38.3179	-85.9115	18043	Indiana	Floyd County	11.9039	183.15	991.765	15374.6	18.2629	48.3383	1.88915	93.482	0.263058	9.99167	188.511	27.6417	26.15
40.1213	-87.2348	18045	Indiana	Fountain County	13.5415	196.886	990.028	15052.9	16.3881	49.5748	1.61134	99.2387	0.252202	10.4	17.1525	31.0667	26.32
39.4098	-85.067	18047	Indiana	Franklin County	11.7833	274.347	981.097	15248.7	16.6692	49.9106	0.650198	99.4138	0.154966	8.98333	22.8066	28.2417	26.615
41.0504	-86.265	18049	Indiana	Fulton County	10.1419	241.783	984.721	14834.3	15.3415	49.5791	3.30741	97.9238	0.586426	10.5583	21.5442	29.5583	26.3
38.3174	-87.5806	18051	Indiana	Gibson County	13.8929	139.248	996.891	15568.3	18.7288	49.2664	1.01144	96.8464	0.231546	9.44167	26.0981	28.4917	26.025
40.5158	-85.6549	18053	Indiana	Grant County	12.7768	259.157	982.751	14960.2	15.756	48.0258	2.9704	90.9364	0.50383	15	66.6485	29.575	29.505
39.0486	-87.0052	18055	Indiana	Greene County	11.521	178.9	992.219	15288.3	17.7293	49.5404	0.928	99.1725	0.315198	12.725	23.6294	30.6333	26.625
40.0499	-86.0206	18057	Indiana	Hamilton County	8.34654	252.211	983.594	14978.3	16.1543	49.026	2.64009	92.645	0.22478	3.9	221.686	18.2083	22.135
39.8226	-85.7729	18059	Indiana	Hancock County	12.1803	266.422	981.963	15013	16.2425	49.1945	1.37675	97.4083	0.215084	5.36667	78.7245	25.6667	25.185
38.1864	-86.1037	18061	Indiana	Harrison County	11.4126	212.588	988.369	15473.9	18.3399	49.9018	1.25508	98.7906	0.266586	8.725	29.3017	27.4167	26.375
39.7687	-86.5103	18063	Indiana	Hendricks County	10.0302	256.193	983.145	15066.6	16.2619	50.0056	2.1435	94.5282	0.289771	4.825	118.407	24.3583	26.16
39.9296	-85.3973	18065	Indiana	Henry County	13.4065	318.925	975.882	15032.8	15.8279	49.2335	1.08914	97.8561	0.17317	10.9	47.712	30.35	27.225
40.4835	-86.1141	18067	Indiana	Howard County	11.8769	251.491	983.643	14977.1	15.817	48.1981	2.29082	91.0616	0.418242	12.0833	110.774	28.075	26.485
40.8264	-85.4786	18069	Indiana	Huntington County	9.34116	243.718	984.524	14920.2	15.6272	48.8445	1.33402	98.6259	0.41406	8.6	38.0009	28.15	25.285
38.912	-86.0425	18071	Indiana	Jackson County	10.0083	182.198	991.832	15367.4	17.6728	49.5266	4.03211	98.0039	0.254974	10.0167	31.5404	29.8333	26.625
41.0177	-87.1188	18073	Indiana	Jasper County	11.4942	206.237	988.862	14926.5	15.4361	49.7947	3.95686	98.7202	0.22092	8.075	21.8775	28.6333	27.365
40.435	-85.0034	18075	Indiana	Jay County	15.8732	283.012	979.992	14941.8	15.7012	49.1541	2.38051	99.0596	0.160141	11.95	21.7343	30.15	25.905
38.7836	-85.4401	18077	Indiana	Jefferson County	16.6818	224.886	986.868	15389.6	17.4017	48.9647	1.61409	97.1036	0.244402	12	34.245	29.8583	26.525
38.9962	-85.6281	18079	Indiana	Jennings County	15.6342	211.515	988.406	15347.9	17.3021	49.9223	1.33503	98.58	0.157741	11.075	28.8206	31.725	26.605
39.496	-86.0946	18081	Indiana	Johnson County	10.4742	232.262	985.953	15199.3	16.7118	49.0131	2.21238	97.0068	0.246412	7.225	152.803	26.8167	24.69
38.6887	-87.4202	18083	Indiana	Knox County	15.4993	137.127	997.119	15441.4	18.3891	50.0204	1.17954	96.6253	0.233065	15.7833	28.9575	29.8583	27.13
41.2443	-85.8616	18085	Indiana	Kosciusko County	9.62515	260.514	982.522	14773	15.0687	49.8019	6.17207	97.9374	0.335481	8.45833	54.386	27.675	25.665
41.6425	-85.4263	18087	Indiana	Lagrange County	9.38384	278.467	980.385	14700.2	14.5298	50.6215	3.40294	99.0961	0.187142	9.64167	36.7355	30.1083	25.675
41.4722	-87.3743	18089	Indiana	Lake County	10.5242	191.386	990.57	14827.5	15.1205	48.217	14.2876	71.8839	0.503107	14.3333	380.216	29.5583	30.12
41.549	-86.7447	18091	Indiana	La Porte County	13.1203	217.868	987.447	14729.7	14.7502	51.5489	4.19604	87.8302	0.435876	11.7417	71.098	29.8	26.125
38.8398	-86.4878	18093	Indiana	Lawrence County	12.5764	199.604	989.811	15333	17.6278	49.0227	1.02343	98.6915	0.355544	11.7167	39.6597	31.1083	27.505
40.1662	-85.7225	18095	Indiana	Madison County	15.906	267.387	981.821	14972	15.9543	49.6557	2.27738	90.5292	0.346916	12.325	112.659	30.2333	25.98
39.783	-86.1358	18097	Indiana	Marion County	12.6572	237.872	985.284	15039.9	16.4954	48.2806	6.41919	70.9379	0.491485	14.4167	853.983	29.15	25.87
41.325	-86.269	18099	Indiana	Marshall County	12.412	245.629	984.241	14731.3	14.9996	49.6747	7.28977	98.5066	0.345501	9.09167	40.183	26.8583	26.16
40.7729	-86.0443	18103	Indiana	Miami County	9.4604	223.939	986.814	14894.7	15.5776	52.3158	1.91779	94.1238	1.16077	12.0333	37.9969	31.3667	27.125
39.1608	-86.5233	18105	Indiana	Monroe County	11.7213	235.766	985.583	15298	17.0804	49.4636	2.42715	91.3057	0.333862	17.6167	125.394	22.15	24.92
40.0403	-86.8927	18107	Indiana	Montgomery County	15.784	237.954	985.25	15007.3	16.2346	50.1286	2.90699	98.0844	0.278939	10.525	29.0136	28.625	27.415
39.4826	-86.4475	18109	Indiana	Morgan County	16.0568	215.175	987.942	15199.4	16.8295	49.6796	0.968398	98.9875	0.289426	8.70833	64.4362	30.2167	25.9
40.9624	-87.4022	18111	Indiana	Newton County	15.6741	203.397	989.208	14941	15.6155	50.3192	3.86367	98.9243	0.308746	9.05	13.8224	29.9833	27.345
41.4008	-85.4178	18113	Indiana	Noble County	11.7748	287.453	979.368	14746.8	14.7236	50.2493	8.40176	98.6998	0.280672	9.275	44.2247	28.2083	27.89
38.5474	-86.4893	18117	Indiana	Orange County	17.5374	205.746	989.126	15431.7	17.9437	49.5398	0.719654	98.4091	0.351123	14.2917	18.9683	31.3	27.155
39.3173	-86.8388	18119	Indiana	Owen County	14.3963	205.751	989.056	15204.5	17.0979	50.0829	0.822105	98.9691	0.365338	11.8083	21.9272	32.075	27.835
39.7742	-87.197	18121	Indiana	Parke County	19.0683	195.315	990.238	15091.8	16.7265	47.1804	0.912571	97.0673	0.331888	13.8	15.0615	31.6833	27.13
38.0814	-86.6265	18123	Indiana	Perry County	13.27	156.246	994.91	15551.2	18.6434	52.4887	0.822592	97.3933	0.185072	10.8	19.3729	30.9583	26.87
38.3979	-87.2325	18125	Indiana	Pike County	14.8889	145.111	996.199	15476.6	18.5521	49.9385	0.733405	99.3413	0.168702	10.2333	14.8639	28.9417	26.825
41.5099	-87.0713	18127	Indiana	Porter County	12.8165	211.737	988.185	14837.1	15.005	49.1386	6.52917	96.1406	0.365144	7.675	143.352	27.5583	24.84
38.0276	-87.8687	18129	Indiana	Posey County	15.7084	124.15	998.67	15752.2	19.1407	49.8262	0.687665	98.3685	0.218431	8.15	25.061	26.7833	26.2
41.0453	-86.6925	18131	Indiana	Pulaski County	12.751	214.008	987.966	14874	15.5368	50.2329	1.88675	98.757	0.267177	11.0583	12.135	28.5583	26.735
39.6655	-86.8533	18133	Indiana	Putnam County	13.1524	239.679	985.074	15100.7	16.4801	52.3974	1.34547	95.245	0.336591	10.325	29.9723	29.6917	25.32
40.1644	-85.005	18135	Indiana	Randolph County	10.5049	331.413	974.424	14983.5	15.6133	49.1468	2.07955	98.8731	0.266113	12.475	22.7487	29.9667	26.81
39.1002	-85.2605	18137	Indiana	Ripley County	10.3237	288.013	979.556	15391.1	16.9266	49.2859	1.26682	99.0419	0.289901	9.05833	24.0691	28.8583	26.475
39.6223	-85.4665	18139	Indiana	Rush County	9.35574	296.709	978.479	15156.5	16.2407	49.3795	0.787927	98.4918	0.167475	9.95	16.8929	29.7	26.525
41.6177	-86.2882	18141	Indiana	St. Joseph County	11.6958	229.427	986.098	14649.1	14.7203	48.3793	5.96025	84.5375	0.527133	12.7833	224.285	26.525	26.605
38.6794	-85.7519	18143	Indiana	Scott County	17.67	180.876	991.994	15396	17.7856	49.6257	1.23916	99.1913	0.175264	14.1167	48.0196	32.7917	27.185
39.5241	-85.7922	18145	Indiana	Shelby County	12.8302	238.556	985.222	15161.7	16.672	49.6596	2.37691	97.8705	0.241517	9.45	40.9699	29.8083	27.07
38.0098	-87.0106	18147	Indiana	Spencer County	10.4428	133.166	997.607	15598.8	18.8798	50.2422	1.94822	98.7558	0.220849	8.49167	20.0617	25.0333	26.56
41.2832	-86.6476	18149	Indiana	Starke County	15.3264	214.045	987.927	14749.4	15.1397	49.4436	2.68027	99.0163	0.33704	13.4417	29.166	31.7167	26.96
41.6434	-85.0025	18151	Indiana	Steuben County	10.5864	306.974	977.066	14676.7	14.3079	50.3978	2.48442	98.5491	0.3278	9.44167	42.222	26.8917	25.355
39.0892	-87.4158	18153	Indiana	Sullivan County	20.8815	156.425	994.836	15281.7	17.7806	53.8666	1.06957	94.9365	0.302018	13.6833	18.7008	30.8167	26.73
40.3893	-86.8939	18157	Indiana	Tippecanoe County	10.4415	195.545	990.161	14953.3	16.0941	51.191	6.31483	90.139	0.382056	15.0667	123.124	23.4583	26.055
38.0201	-87.5862	18163	Indiana	Vanderburgh County	16.5526	121.828	998.935	15686.4	19.0223	47.8596	1.50567	89.3024	0.249173	13.1833	288.893	29.4583	27.075
39.854	-87.4621	18165	Indiana	Vermillion County	17.3314	168.494	993.37	15112.8	16.8682	49.1002	0.710764	99.2096	0.24297	10.9583	24.8468	30.3	26.87
39.4291	-87.3904	18167	Indiana	Vigo County	15.5023	156.802	994.768	15197.7	17.3954	49.8613	1.71405	90.8705	0.362109	16.4583	101.613	28.9917	28.48
40.8437	-85.7952	18169	Indiana	Wabash County	10.0399	236.145	985.404	14931.4	15.6501	48.5757	1.58511	98.1626	0.724831	9.86667	31.737	28.3667	26.025
38.0978	-87.272	18173	Indiana	Warrick County	11.5286	128.736	998.128	15614.4	18.9767	49.2356	1.16147	97.1552	0.181232	6.40833	55.9777	24.4083	25.935
38.6006	-86.1048	18175	Indiana	Washington County	16.162	233.67	985.874	15406.4	17.6115	50.0907	0.90883	99.3174	0.175661	12.6417	20.9011	31.2917	26.155
39.8631	-85.0067	18177	Indiana	Wayne County	13.1894	309.164	977.003	15035.7	15.8457	48.2861	1.92696	92.9598	0.338862	14.1667	66.9605	31.2917	27.655
40.7353	-85.213	18179	Indiana	Wells County	9.61429	253.169	983.429	14925.4	15.6192	49.3284	1.76639	99.0307	0.223316	7.48333	28.9359	27.3917	25.03
40.7509	-86.8643	18181	Indiana	White County	11.8257	208.402	988.64	14957	15.7944	49.1454	6.1714	98.8592	0.359923	9.28333	19.0914	29.3583	27.055
41.1364	-85.5019	18183	Indiana	Whitley County	9.69186	264.643	982.049	14792.9	15.1177	49.6935	1.20584	98.9543	0.328013	6.78333	36.8369	27.2167	26.59
40.7447	-92.8703	19007	Iowa	Appanoose County	15.0697	292.33	978.974	15085.6	16.1686	48.1103	1.14646	98.8792	0.201913	15.7833	10.3719	27.8583	25.125
42.0925	-92.0576	19011	Iowa	Benton County	8.3864	261.635	982.37	14737.2	14.8574	49.8776	0.855625	99.1016	0.16057	7.08333	13.9575	24.5833	25.9
42.4729	-92.3061	19013	Iowa	Black Hawk County	8.40788	271.912	981.129	14656.9	14.3874	48.2933	2.7702	89.294	0.29645	13.55	87.1933	24.6917	26.35
42.0386	-93.9391	19015	Iowa	Boone County	10.6347	332.868	974.174	14937.3	14.9824	49.4697	1.34538	98.6948	0.266164	8.38333	17.7903	25.2833	25.295
42.7809	-92.3276	19017	Iowa	Bremer County	10.2046	299.815	977.832	14619.8	13.8115	48.6206	0.768466	98.4172	0.0812228	6.73333	20.9874	20.725	24.455
42.4703	-91.8387	19019	Iowa	Buchanan County	9.42053	295.324	978.394	14682.6	14.1717	49.6889	0.908665	98.8855	0.20144	9.76667	14.1759	25.225	26.73
42.0395	-94.8676	19027	Iowa	Carroll County	11.1499	393.58	967.248	14841.3	15.025	48.6015	1.09929	98.9895	0.139096	8.3	14.2614	24.3583	24.96
41.3338	-94.9333	19029	Iowa	Cass County	12.1528	375.381	969.449	15117.9	15.8976	48.6433	1.22959	99.1174	0.193775	11.7667	9.70971	25.9083	25.12
41.7724	-91.1322	19031	Iowa	Cedar County	11.4594	237.197	985.225	14802.3	15.0513	49.4544	1.26847	99.0251	0.168643	6.68333	12.181	23.9333	25.86
43.0752	-93.2513	19033	Iowa	Cerro Gordo County	11.7712	353.631	971.574	14707.4	13.4019	48.3531	3.24871	97.5458	0.208843	10.2083	30.6324	24.5417	26.49
43.0597	-92.3172	19037	Iowa	Chickasaw County	14.557	342.43	972.837	14587.8	13.2172	50.2369	1.31341	99.3747	0.0555421	8.70833	9.75737	25.5	25.665
43.0798	-95.1497	19041	Iowa	Clay County	12.7521	410.713	965.119	14754.9	13.8934	48.7446	2.02105	98.6185	0.162726	9.05833	11.5044	25.675	25.205
42.841	-91.3235	19043	Iowa	Clayton County	16.4261	295.95	978.255	14618.7	13.6082	49.8352	1.18417	99.2329	0.16385	9.96667	9.10233	24.575	25.94
41.8981	-90.5342	19045	Iowa	Clinton County	13.0457	201.357	989.397	14764.1	15.0132	48.8567	1.84617	96.3678	0.30086	11.1667	27.5447	27.35	26.785
41.6853	-94.0407	19049	Iowa	Dallas County	8.6023	296.246	978.459	14982.9	15.6186	49.2053	5.79395	96.5087	0.251392	5.56667	34.4813	19.3167	23.67
40.9153	-91.1869	19057	Iowa	Des Moines County	15.2172	200.256	989.631	15008.1	16.3177	48.4189	2.18257	94.0336	0.291485	12.375	37.9573	26.025	26.94
43.3896	-95.1961	19059	Iowa	Dickinson County	11.8568	438.166	961.927	14698.1	13.4719	49.0135	0.860735	99.2149	0.14312	7.48333	16.7551	22.8833	26.145
42.4635	-90.8788	19061	Iowa	Dubuque County	12.1862	253.256	983.251	14671.6	13.9774	48.8901	1.51419	96.8308	0.180422	8.95833	57.6793	21.7667	25.495
42.8644	-91.8394	19065	Iowa	Fayette County	11.5134	333.113	973.925	14586.3	13.3273	49.5445	1.59525	98.4382	0.120675	12	11.3082	25.8	25.065
43.0527	-92.7874	19067	Iowa	Floyd County	11.7803	322.209	975.207	14616.8	13.5099	48.6339	1.62634	98.0548	0.125219	11.2	12.7817	24.9167	26.365
41.6836	-94.5013	19077	Iowa	Guthrie County	14.3302	353.543	971.863	14905.4	15.3839	49.3205	1.44835	99.3324	0.125037	8.99167	7.31976	22.9167	24.99
42.39	-93.2411	19083	Iowa	Hardin County	11.5632	335.015	973.823	14800.2	14.1947	49.2352	2.90795	98.3202	0.18838	9.775	12.3016	23.7083	25.12
41.6886	-95.8271	19085	Iowa	Harrison County	12.3456	347.421	972.667	15073	16.1435	48.9972	0.951065	99.2867	0.261706	9.53333	8.48775	26.1917	26.99
42.7822	-94.2028	19091	Iowa	Humboldt County	20.3166	342.047	973.035	14770.9	14.3456	48.9636	2.23139	99.0729	0.117225	9.225	8.97201	25.075	25.405
41.6839	-92.0591	19095	Iowa	Iowa County	11.559	248.354	983.962	14823.3	15.3714	49.161	1.39352	99.0886	0.142248	6.55	10.6066	23.0167	26.04
42.1643	-90.5746	19097	Iowa	Jackson County	14.9569	234.704	985.472	14695.8	14.5967	49.4009	0.826841	98.9968	0.163875	11.125	12.1924	25.475	24.875
41.6857	-93.053	19099	Iowa	Jasper County	11.0492	275	980.888	14987.1	15.4438	50.7106	1.23279	97.9942	0.254828	8.55833	19.718	25.7167	26.375
41.0069	-91.9671	19101	Iowa	Jefferson County	14.9154	225.676	986.662	14984.2	16.117	51.2262	2.12365	93.4451	0.19814	13.0583	14.5474	21.9333	24.47
41.6687	-91.5888	19103	Iowa	Johnson County	9.34096	219.24	987.355	14816.6	15.5093	49.7847	3.63666	90.3249	0.324226	13.075	75.4355	17.425	22.27
42.1251	-91.1169	19105	Iowa	Jones County	10.2696	264.638	981.981	14710.6	14.4698	52.2243	1.17056	97.1792	0.30909	9.65	13.7696	25.4583	24.31
41.3312	-92.1677	19107	Iowa	Keokuk County	15.636	233.49	985.731	14920.8	15.8524	49.1845	0.650293	99.3094	0.120031	11.4	7.31251	25.3667	25.81
40.6476	-91.4772	19111	Iowa	Lee County	16.2247	186.543	991.261	15112.5	16.7759	49.958	2.71177	95.6868	0.271518	12.675	27.3697	28.2917	25.64
42.078	-91.5977	19113	Iowa	Linn County	10.5509	246.303	984.146	14699.5	14.8335	49.1109	1.98731	94.0252	0.31625	8.40833	107.959	22.4333	24.135
41.3306	-94.0152	19121	Iowa	Madison County	11.6854	320.571	975.689	15023.4	15.7984	49.564	1.01868	99.1106	0.269137	7.40833	10.205	23.95	25.985
41.3308	-92.6364	19123	Iowa	Mahaska County	10.2917	243.764	984.546	14954.5	15.9105	50.0473	1.28483	97.5668	0.255326	11.4083	15.1209	25.3167	25.125
41.3315	-93.0938	19125	Iowa	Marion County	10.8696	255.793	983.171	15043.7	16.0608	49.6106	1.20112	97.9143	0.194433	8.325	22.8719	24.1167	24.65
42.0417	-92.9815	19127	Iowa	Marshall County	10.0495	285.998	979.538	14864.9	14.7389	50.0041	12.7077	96.5641	0.539923	11.4333	26.8017	25.6917	26.97
42.0494	-95.9566	19133	Iowa	Monona County	17.6621	344.559	972.955	15027.7	15.8671	48.8898	0.895988	98.4824	0.902913	11.6083	5.36233	27.25	25.155
41.4838	-91.1187	19139	Iowa	Muscatine County	11.1577	197.218	989.935	14822.1	15.6948	49.6226	13.7156	97.3228	0.441645	10.625	37.0187	26.0167	24.97
43.0837	-95.6256	19141	Iowa	O'Brien County	12.4949	436.909	962.163	14743.4	14.0077	49.1447	2.54171	98.6809	0.179522	8.675	9.88272	23.1667	24.78
40.7391	-95.1443	19145	Iowa	Page County	12.8288	323.206	975.499	15346.6	16.6729	51.2212	2.14656	96.6798	0.560658	12.55	11.8355	27.6917	26.045
42.7376	-96.2159	19149	Iowa	Plymouth County	10.223	396.13	966.943	14900.8	14.9264	49.646	2.10351	98.818	0.243022	6.84167	11.1306	22.825	24.99
41.6843	-93.5697	19153	Iowa	Polk County	12.3439	272.876	981.155	14965.6	15.6488	48.774	5.92308	90.189	0.439909	8.91667	270.507	23.7167	24.17
41.3402	-95.5449	19155	Iowa	Pottawattamie County	13.3818	326.205	975.106	15196	16.2812	48.9485	4.78877	97.3031	0.560275	10.925	36.4149	27.95	26.75
41.6845	-92.5229	19157	Iowa	Poweshiek County	8.58623	288.916	979.265	14928.5	15.2892	48.4342	1.8002	97.2598	0.271214	10.025	12.5318	24.5917	25.91
41.6417	-90.6223	19163	Iowa	Scott County	11.9477	206.058	988.878	14825.4	15.3747	48.9397	4.74003	90.3542	0.438874	11.4	134.848	24.8	23.73
43.0829	-96.1779	19167	Iowa	Sioux County	6.01697	423.249	963.794	14792.9	14.4948	49.5459	5.33127	98.496	0.264867	6.91667	16.4208	20.4667	23.44
42.0375	-93.4661	19169	Iowa	Story County	8.18937	295.109	978.506	14917.4	14.9047	51.4874	2.24409	91.5496	0.228608	13.1167	56.5817	16.8833	22.77
42.0748	-92.5294	19171	Iowa	Tama County	14.2446	281.699	980.044	14816.2	14.8206	49.1493	5.49024	91.4782	7.72902	9.68333	9.65557	26.0333	25.015
41.0286	-94.2451	19175	Iowa	Union County	20.1846	381.564	968.736	15148	15.8291	48.3332	1.41703	98.7472	0.253139	12.4417	11.1714	27.2667	25.58
41.0313	-92.4095	19179	Iowa	Wapello County	12.052	221.849	987.109	15018.4	16.1518	48.8169	5.87832	97.1724	0.527228	14.3	31.9545	27.7417	25.665
41.3368	-93.5644	19181	Iowa	Warren County	12.9928	273.9	981.071	15031	15.9581	48.7533	1.50416	98.6254	0.21736	6.31667	29.1836	22.6833	26.04
41.3294	-91.7251	19183	Iowa	Washington County	10.7639	221.81	987.09	14901.6	15.8934	48.6302	3.89231	98.6821	0.231009	8.75833	14.4494	24.5333	24.795
42.4344	-94.1792	19187	Iowa	Webster County	13.2427	337.534	973.593	14829.4	14.636	50.6777	2.91499	94.7618	0.355007	12.5333	21.073	27.0667	26.225
43.293	-91.8508	19191	Iowa	Winneshiek County	7.63798	334.507	973.716	14510.6	12.9666	49.4213	1.30814	98.2066	0.0754163	8.95833	11.8164	20.8	25.815
42.3932	-96.0533	19193	Iowa	Woodbury County	12.4406	366.501	970.375	14985.8	15.3166	49.0924	11.1528	92.0265	2.40811	12.5333	45.1276	27.725	25.14
42.733	-93.7347	19197	Iowa	Wright County	15.4194	352.949	971.738	14768.4	14.0119	49.3693	6.83666	99.0713	0.184169	9.49167	9.14555	25.4583	24.37
37.8842	-95.3009	20001	Kansas	Allen County	13.1344	302.839	978.159	16116.3	19.4631	48.843	2.3892	96.3415	0.997706	15	10.6235	26.4917	26.275
39.5325	-95.3134	20005	Kansas	Atchison County	11.4683	289.942	979.467	15633	18.0811	48.6623	2.09578	92.9741	0.657092	13.1917	15.0634	25.9333	27.475
38.4812	-98.7678	20009	Kansas	Barton County	12.7574	566.89	948.863	16813.8	20.0597	48.8479	10.6227	97.1915	0.699187	13.0083	11.9523	25.8083	25.7
37.8561	-94.8509	20011	Kansas	Bourbon County	13.5003	266.401	982.31	16026.9	19.5212	48.4995	1.63788	95.1594	0.913716	15.3833	9.19185	26.0167	24.755
39.8259	-95.5699	20013	Kansas	Brown County	16.5312	331.859	974.669	15619.6	17.8786	48.5386	2.64344	88.1634	9.58135	14.2333	6.94247	26.6333	26.295
37.7737	-96.8388	20015	Kansas	Butler County	11.1903	404.232	966.756	16575.8	19.6023	50.3098	3.0479	96.2649	1.18007	8.53333	16.8766	23.9417	25.68
37.1694	-94.8457	20021	Kansas	Cherokee County	16.2919	266.27	982.407	16220.8	20.3219	49.0176	1.56138	93.9394	4.75106	16.0917	14.4922	28.8167	27.07
39.345	-97.1689	20027	Kansas	Clay County	19.7782	382.338	969.123	16137.2	19.0242	49.5001	1.32499	98.6556	0.423219	10.6833	5.14829	25.125	26.575
37.2345	-96.8372	20035	Kansas	Cowley County	15.3614	355.08	972.384	16752.6	20.4234	49.5051	6.31031	92.247	2.64311	14.1667	12.4225	27.6	26.48
37.5056	-94.8539	20037	Kansas	Crawford County	16.7863	283.162	980.435	16147.2	19.8336	49.1785	3.36765	94.8934	1.22031	16.5917	25.1832	25.0083	26.18
38.8677	-97.1579	20041	Kansas	Dickinson County	11.5186	378.038	969.668	16283.9	19.448	48.9654	3.20829	97.8991	0.586096	9.38333	8.83749	24.7417	28.405
38.8966	-95.2905	20045	Kansas	Douglas County	12.0769	278.003	980.902	15804	18.7259	49.9087	4.23656	88.1117	3.05391	14.5	88.9474	19.2583	21.165
38.9146	-99.3173	20051	Kansas	Ellis County	15.5343	627.896	942.211	16786.7	19.9807	49.2784	3.3169	97.4337	0.306508	11.1083	11.8974	20.7667	23.275
38.0499	-100.74	20055	Kansas	Finney County	9.0502	872.088	916.517	17431.9	21.0196	50.4314	44.5058	93.3385	1.28758	13.7833	11.151	24.5083	23.87
37.6884	-99.8847	20057	Kansas	Ford County	8.37209	771.82	926.962	17400.8	20.6594	51.5747	44.1094	94.2385	1.31274	13.0917	11.3993	23.3583	26.12
38.558	-95.279	20059	Kansas	Franklin County	15.4163	291.236	979.418	15841.5	18.9489	49.5258	3.12882	96.7261	1.19112	10.125	17.1155	26.6167	26.68
39.0022	-96.768	20061	Kansas	Geary County	17.6664	352.628	972.478	16088.6	19.091	49.789	10.5796	71.078	1.44635	12	28.9426	25.1	24.425
38.0501	-97.4367	20079	Kansas	Harvey County	14.4159	441.137	962.713	16641.6	20.0429	48.7272	9.22752	96.3309	0.767741	8.85	24.0652	21.1583	24.78
39.2396	-95.3753	20087	Kansas	Jefferson County	11.5491	307.734	977.472	15699.9	18.3626	50.7281	1.53957	98.0967	1.05757	7.91667	13.597	23.8833	26.37
38.8839	-94.8223	20091	Kansas	Johnson County	11.2304	302.633	978.067	15740.2	18.4824	48.8156	5.51123	91.5743	0.508151	4.875	403.448	17.25	19.09
37.1915	-95.2975	20099	Kansas	Labette County	12.4484	269.304	982.072	16366.4	20.4085	49.107	3.47786	91.5014	2.61839	14.9	13.1552	27.125	26.13
39.1895	-95.039	20103	Kansas	Leavenworth County	13.9246	270.969	981.676	15626.2	18.4584	53.0634	4.71567	86.5351	1.00599	8.5	60.0914	24.2667	24.27
38.4555	-96.1616	20111	Kansas	Lyon County	12.0835	351.139	972.653	16143.2	19.1409	49.1348	18.7623	93.6643	0.933586	15.225	16.1208	23.075	24.755
38.3958	-97.6475	20113	Kansas	McPherson County	10.9682	450.131	961.67	16589.2	19.7863	48.9552	2.57511	97.6946	0.455167	8.11667	12.5709	21.225	26.01
38.3596	-97.1028	20115	Kansas	Marion County	12.9422	433.872	963.431	16456.4	19.4998	49.5211	2.10686	98.2709	0.588973	10.1	5.32908	22.2333	25.48
38.5668	-94.833	20121	Kansas	Miami County	16.9266	292.491	979.256	15807.1	18.7767	49.4893	2.01562	97.2327	0.667035	7.875	20.3744	24.5833	26.17
37.1895	-95.7424	20125	Kansas	Montgomery County	15.9797	241.123	985.309	16499.5	20.7164	48.6067	3.87869	88.4115	4.31405	14.7667	21.2822	27.8167	27.47
39.791	-96.0054	20131	Kansas	Nemaha County	16.8906	381.014	969.09	15674.6	17.7837	49.7854	0.924681	98.7239	0.376277	9.36667	5.5975	22.35	24.02
37.5643	-95.3157	20133	Kansas	Neosho County	13.8575	288.511	979.839	16234.8	19.9349	48.8866	3.39757	96.9126	1.26772	14.1083	11.2664	26.9	25.745
38.6497	-95.7273	20139	Kansas	Osage County	15.973	332.377	974.737	15924.1	18.8662	49.4208	1.75304	98.5215	0.735744	10.2417	9.113	25.075	26.43
39.3822	-96.3371	20149	Kansas	Pottawatomie County	15.3104	343.249	973.461	15808.5	18.5155	49.5652	3.26043	97.2016	0.864933	8.775	8.94918	20.8583	24.725
37.6476	-98.7401	20151	Kansas	Pratt County	20.3075	581.524	947.354	17105.6	20.4637	48.8095	4.19168	97.6468	0.55024	11	5.05993	23.7083	24.545
37.9482	-98.0783	20155	Kansas	Reno County	12.8063	471.859	959.364	16809.7	20.3686	50.1622	6.73771	95.0428	0.870308	12.6	19.7549	26.35	25.07
39.2912	-96.7275	20161	Kansas	Riley County	10.2553	346.283	973.149	15960.3	18.7475	52.4562	5.28915	87.6493	0.832007	17.1917	41.6441	18.425	22.52
38.7863	-97.6502	20169	Kansas	Saline County	11.8976	380.175	969.497	16478.1	19.9185	49.5317	7.71846	93.0045	0.746216	11.175	29.1861	24.825	25.1
37.6838	-97.4595	20173	Kansas	Sedgwick County	12.5527	404.188	966.886	16725	20.4142	49.3683	10.3559	84.1213	1.57054	12.0833	181.824	25.025	24.525
37.1806	-100.855	20175	Kansas	Seward County	8.06673	865.881	917.386	17810.9	21.7352	51.3185	49.5619	91.1654	1.25157	14.4167	13.6072	24.1167	25.21
39.0418	-95.7557	20177	Kansas	Shawnee County	15.148	296.522	978.794	15773.8	18.7531	48.3334	8.9457	86.9608	1.63876	12.1	121.257	23.8917	26.79
37.2367	-97.4933	20191	Kansas	Sumner County	15.0899	376.746	970.031	16919	20.9566	49.4776	3.98578	97.1661	1.41861	10.85	8.15647	26.0417	28.24
39.1154	-94.7631	20209	Kansas	Wyandotte County	15.2008	273.536	981.387	15635.3	18.4998	49.0368	21.0712	67.7601	1.39571	18.075	398.366	29.3833	28.25
37.1055	-85.2814	21001	Kentucky	Adair County	15.2876	257.293	983.289	15528.1	18.9248	48.9424	1.21761	96.5656	0.198162	22.7	17.1213	33.225	30.935
36.7508	-86.1925	21003	Kentucky	Allen County	13.4505	215.035	988.183	15788.2	19.4759	48.8578	1.13626	98.4097	0.218851	16.6583	21.0256	34.2583	30.15
38.0054	-84.9864	21005	Kentucky	Anderson County	12.4357	236.506	985.596	15362.8	18.1279	48.7992	1.09447	96.9864	0.132613	9.26667	38.3084	30.6667	26.27
36.9636	-85.925	21009	Kentucky	Barren County	11.7018	224.96	987.016	15677.3	19.1632	48.366	1.75587	94.918	0.204161	16.9167	31.489	32.2083	26.12
38.1522	-83.7376	21011	Kentucky	Bath County	19.5003	258.94	983.016	15256.6	18.0932	49.5645	1.05719	97.8396	0.232173	21.9167	15.7696	34.05	31.475
36.7227	-83.681	21013	Kentucky	Bell County	14.8262	499.184	955.903	15335	18.0013	48.1755	0.658136	96.8309	0.200203	29.9167	31.3168	36.05	29.39
38.9746	-84.7314	21015	Kentucky	Boone County	9.79978	254.207	983.496	15341.7	17.4702	49.4728	2.79111	95.3675	0.244578	6.875	160.796	25.5417	25.14
38.2026	-84.2099	21017	Kentucky	Bourbon County	14.379	266.675	982.09	15287.6	17.7223	48.6012	4.41268	92.588	0.222389	14.675	26.1132	31.675	28.755
38.36	-82.6814	21019	Kentucky	Boyd County	10.7143	209.514	988.717	15189.9	18.2598	49.3361	1.28146	96.3681	0.191075	16.725	119.327	32.1667	29.465
37.6182	-84.873	21021	Kentucky	Boyle County	10.5809	291.442	979.305	15390.1	18.1626	49.1902	2.11928	89.6966	0.21145	14.8667	59.2272	29.5167	27.34
37.5212	-83.3224	21025	Kentucky	Breathitt County	17.6266	312.392	976.969	15169.9	18.5838	49.6907	0.61973	99.05	0.103381	30.1833	11.6272	36.0417	32.5
37.7781	-86.4328	21027	Kentucky	Breckinridge County	20.1659	191.556	990.824	15546.9	18.6806	49.8998	0.77324	96.8361	0.290288	17.4417	13.0704	34.4833	26.185
37.9696	-85.703	21029	Kentucky	Bullitt County	12.4156	172.416	993.031	15457.9	18.5782	49.6095	1.01458	98.4169	0.338481	9.15833	87.2781	32.5583	27.895
37.1486	-87.8705	21033	Kentucky	Caldwell County	14.9844	155.161	995.096	15830.5	19.6096	48.1691	0.768267	94.3006	0.142033	16.1	14.3632	32.7583	26.545
36.621	-88.2741	21035	Kentucky	Calloway County	14.0135	155.569	995.079	16112.7	20.1029	48.1631	1.81902	94.0422	0.216082	16.3833	35.5821	26.925	22.74
38.947	-84.3796	21037	Kentucky	Campbell County	11.3685	198.716	989.911	15261.2	17.5845	48.6519	1.25794	96.7244	0.167368	10.725	225.915	29.2167	26.75
38.6683	-85.1241	21041	Kentucky	Carroll County	20.2773	188.922	991.057	15366.3	17.7312	50.6417	5.02075	97.0825	0.234227	15.1	31.045	35.0417	27.125
38.3096	-83.0488	21043	Kentucky	Carter County	15.7943	259.958	982.884	15270.6	17.9501	49.3974	0.843418	99.2175	0.239418	21.4667	25.8567	32.7333	28.86
37.322	-84.9282	21045	Kentucky	Casey County	17.5179	307.932	977.47	15398	18.5327	48.7556	1.85489	99.0244	0.243368	23.8833	13.6477	33.1833	27.07
36.8934	-87.4936	21047	Kentucky	Christian County	14.3786	169.231	993.471	15782.9	19.6399	51.5153	5.74616	73.7931	0.663168	17.4	38.8575	31.4	28.85
37.9701	-84.145	21049	Kentucky	Clark County	15.5806	286.741	979.83	15224.9	18.0548	48.6338	1.81435	94.4342	0.159196	13.6333	52.0554	31.85	29.02
37.1645	-83.7108	21051	Kentucky	Clay County	11.9923	349.878	972.717	15289.6	18.5639	53.1576	1.51829	94.9549	0.182367	35.7417	18.9912	36.875	29.275
36.7291	-85.1535	21053	Kentucky	Clinton County	19.5604	300.674	978.357	15542.6	19.0599	49.0266	1.75629	99.1416	0.198872	24.875	19.419	34.125	27.445
36.7842	-85.3935	21057	Kentucky	Cumberland County	25.5656	231.97	986.231	15644.2	19.3713	48.6887	0.71945	96.2433	0.125224	23.5417	8.9057	34.3583	29
37.7317	-87.0871	21059	Kentucky	Daviess County	15.2641	124.934	998.582	15699.6	19.2002	48.3252	1.66773	94.1375	0.139416	13.6	78.0619	29.5417	26.575
37.2279	-86.2178	21061	Kentucky	Edmonson County	14.5512	189.357	991.11	15654.4	19.109	49.6103	0.656932	98.3864	0.347375	18.15	15.181	34.0583	27.375
37.6925	-83.9639	21065	Kentucky	Estill County	15.5604	265.483	982.306	15300.2	18.4775	49.0444	0.588386	99.479	0.231788	24.4333	22.7408	36.025	27.02
38.0402	-84.4584	21067	Kentucky	Fayette County	10.9383	298.132	978.494	15298.5	17.751	49.0934	4.92107	81.8079	0.326005	14.35	374.085	24.0583	25.835
38.3684	-83.7062	21069	Kentucky	Fleming County	12.2004	265.024	982.286	15216.8	17.7827	49.0036	0.86282	98.1155	0.098877	18.475	15.5819	31.95	26.62
37.5583	-82.7403	21071	Kentucky	Floyd County	17.7338	322.642	975.796	15080.4	18.5135	49.0087	0.600015	98.4908	0.102645	27.6417	40.1472	33.7417	30.915
38.2349	-84.8688	21073	Kentucky	Franklin County	12.5121	216.767	987.854	15368.6	17.9586	48.3933	1.93083	88.2081	0.187192	11.9083	89.0205	28.45	26.63
36.5526	-89.1877	21075	Kentucky	Fulton County	23.296	103.971	1001.08	16140.9	20.6275	48.1962	0.710917	75.5056	0.180605	24.5667	13.3859	32.8667	28.17
37.6302	-84.5459	21079	Kentucky	Garrard County	10.1656	280.863	980.535	15333.8	18.3564	49.3155	1.94228	97.0013	0.137843	15.025	26.7535	32.575	26.005
38.6492	-84.6259	21081	Kentucky	Grant County	15.6105	248.042	984.208	15358.7	17.4985	49.6076	1.64523	98.6975	0.223807	13.7083	35.2867	32.0917	26.77
36.7233	-88.6499	21083	Kentucky	Graves County	18.7608	143.413	996.483	16033.8	20.0724	48.8596	3.89697	94.5668	0.288063	16.7583	25.6524	31.2	26.755
37.4586	-86.344	21085	Kentucky	Grayson County	20.1211	198.852	989.994	15591.7	18.8384	50.0522	0.852794	98.6678	0.177651	18.7917	19.094	35.3417	28.68
38.5636	-82.9338	21089	Kentucky	Greenup County	7.59251	213.144	988.284	15202.2	18.0965	48.2664	0.661196	98.5601	0.212325	15.45	41.0689	31.3083	30.765
37.6958	-85.9632	21093	Kentucky	Hardin County	11.5428	223.834	987.089	15492.4	18.524	50.04	4.13616	84.2591	0.592304	12.075	59.644	28.75	27.695
36.8592	-83.2215	21095	Kentucky	Harlan County	13.0077	631.196	941.164	15324	17.0549	48.2748	0.684319	96.6988	0.299474	30.0583	25.5722	34.8083	31.345
38.4435	-84.3328	21097	Kentucky	Harrison County	15.046	248.755	984.147	15320.7	17.7116	48.8778	1.54921	96.9597	0.232337	14.1667	22.8961	33	28.07
37.3139	-85.882	21099	Kentucky	Hart County	16.9098	214.011	988.251	15606.9	18.8897	49.3078	1.12281	93.7989	0.198967	22.1833	16.5626	34.9	27.455
37.7925	-87.5726	21101	Kentucky	Henderson County	14.672	120	999.16	15740.7	19.2724	48.3463	1.39783	91.5705	0.199506	13.8083	39.8675	32.1583	25.665
38.4516	-85.1201	21103	Kentucky	Henry County	16.7928	244.961	984.583	15360.5	17.707	49.6963	2.59991	95.9797	0.235909	14.3833	20.4121	32.3	28.91
37.3111	-87.5422	21107	Kentucky	Hopkins County	14.2392	135.568	997.363	15770.4	19.5307	48.175	1.1842	92.5197	0.174425	16.9083	32.7344	31.6833	30.56
37.4033	-84.0207	21109	Kentucky	Jackson County	17.9518	369.998	970.389	15319.2	18.1696	49.545	0.55441	99.6523	0.169215	27.125	15.0981	35.15	28.91
38.1895	-85.6576	21111	Kentucky	Jefferson County	12.8413	161.544	994.282	15425.2	18.424	48.0136	2.95259	77.1178	0.299273	13.6917	714.492	28.1583	26.52
37.8733	-84.584	21113	Kentucky	Jessamine County	8.27476	277.793	980.85	15322.5	18.0313	48.908	2.00817	95.3679	0.240128	12.9333	96.8179	27.9333	27.375
37.8493	-82.8306	21115	Kentucky	Johnson County	13.2359	266.688	982.177	15157	18.5623	48.7917	0.535878	99.1935	0.116542	23.4333	34.4122	32.95	31.23
38.9305	-84.5335	21117	Kentucky	Kenton County	14.7628	223.752	987.003	15304.8	17.4404	49.1958	1.80623	94.1743	0.215987	10.8167	368.727	29.1167	23.945
36.8875	-83.8556	21121	Kentucky	Knox County	13.5751	366.617	970.842	15303.1	18.6729	48.3627	0.708881	98.4206	0.239722	31.4167	31.4717	35.7833	26.98
37.5455	-85.6972	21123	Kentucky	Larue County	11.9949	236.001	985.687	15475.3	18.4874	49.2865	1.8599	95.8939	0.223164	15.5417	20.1588	30.775	27.495
37.1133	-84.1194	21125	Kentucky	Laurel County	15.6265	356.034	972.026	15354.4	18.5986	49.0121	0.923101	98.2779	0.363163	19.9167	49.5788	33.95	28.365
38.0745	-82.7383	21127	Kentucky	Lawrence County	13.9926	243.213	984.86	15178.6	18.4985	49.5198	0.426634	99.4168	0.200051	25.4	14.4791	35.0083	29.605
37.6054	-83.7185	21129	Kentucky	Lee County	24.3239	293.111	979.149	15239	18.4642	53.4483	0.514505	96.4893	0.254612	31.925	14.5121	36.1	28.87
37.1185	-82.8612	21133	Kentucky	Letcher County	15.0777	514.129	954.179	15155.6	17.6581	49.1	0.461705	99.181	0.117868	25.2333	28.1798	33.675	32.07
38.5321	-83.3733	21135	Kentucky	Lewis County	13.3538	258.997	982.965	15236.4	17.6574	49.7362	0.482137	99.4448	0.20124	26.5417	11.0883	35.9167	28.515
37.4573	-84.6581	21137	Kentucky	Lincoln County	10.1836	319.779	976.088	15368.8	18.2445	49.2608	1.21613	97.0732	0.167695	19.7	27.845	33.2833	27.205
36.8598	-86.8814	21141	Kentucky	Logan County	14.9584	184.463	991.713	15784.8	19.6376	48.5593	1.71863	91.909	0.29991	15.975	18.5534	33.1667	29.05
37.0537	-88.7124	21145	Kentucky	McCracken County	18.6023	113.055	1000	16013.6	19.9607	47.6179	1.51489	87.4858	0.24795	15.3667	99.9247	29.0167	26.26
36.7311	-84.4911	21147	Kentucky	McCreary County	16.1399	368.643	970.664	15423.7	19.0242	51.7547	1.3429	95.977	0.596374	32.9417	15.9319	37.0583	29.77
37.7235	-84.277	21151	Kentucky	Madison County	10.1342	284.182	980.149	15313	18.2944	48.3018	1.56406	93.8411	0.32472	16.5667	67.5665	28.0167	27.21
37.5522	-85.2692	21155	Kentucky	Marion County	15.6399	240.623	985.154	15418.8	18.4623	51.1283	1.63021	90.1162	0.118696	17.775	21.2072	32.7917	27.71
36.882	-88.3328	21157	Kentucky	Marshall County	20.6004	124.403	998.685	16098.7	20.0478	49.0143	0.954337	99.3936	0.172901	11.675	39.0022	30.8167	25.94
37.9675	-86.2009	21163	Kentucky	Meade County	15.5381	200.089	989.832	15505.1	18.592	50.0798	2.62797	93.8579	0.561644	11.6333	35.9317	31.3083	27.455
37.8121	-84.8797	21167	Kentucky	Mercer County	21.423	261.345	982.749	15361.7	18.1759	48.7727	1.74916	95.1661	0.22932	13.3417	32.4324	30.7917	29.09
36.9904	-85.6296	21169	Kentucky	Metcalfe County	18.368	260.75	982.895	15607.8	18.9434	49.1484	0.796107	97.9394	0.199441	21.8833	13.3656	34.8333	27.645
36.7141	-85.7135	21171	Kentucky	Monroe County	17.7428	254.705	983.619	15725.1	19.2713	49.2019	2.0604	97.0993	0.10632	22.85	13.2647	32.8417	27.865
38.0381	-83.9123	21173	Kentucky	Montgomery County	14.927	287.508	979.749	15224.6	18.118	48.6935	1.82106	96.1169	0.18525	16.675	47.4024	33.5333	29.92
37.2138	-87.1341	21177	Kentucky	Muhlenberg County	13.6999	139.237	996.932	15744.1	19.4458	49.901	0.90855	94.8226	0.135361	18.525	25.7368	32.8667	29.83
37.8032	-85.466	21179	Kentucky	Nelson County	15.0596	201.277	989.696	15430.5	18.6056	49.2364	1.51898	93.7874	0.131061	12.3333	36.8283	31.0833	27.755
37.4779	-86.8449	21183	Kentucky	Ohio County	16.3914	146.086	996.123	15663.7	19.1961	49.5097	2.09372	98.5819	0.213602	17.4917	15.2461	33.7417	29.22
38.4	-85.4561	21185	Kentucky	Oldham County	9.8043	219.664	987.523	15353.8	17.9884	52.8842	2.39522	93.9556	0.292952	5.675	109.083	23.7	24.405
38.6908	-84.354	21191	Kentucky	Pendleton County	17.4829	223.985	986.995	15328.9	17.6583	50.1963	0.811095	99.1618	0.198532	13.6917	20.2773	33.1167	27.72
37.2413	-83.2178	21193	Kentucky	Perry County	12.3337	389.059	968.274	15202.5	18.3951	49.1039	0.561477	97.6225	0.0870662	26.5583	32.7263	34.9167	28.945
37.4821	-82.4029	21195	Kentucky	Pike County	13.3459	387.095	968.467	15108.9	18.21	48.987	0.648556	98.8146	0.096087	22.7	32.606	33.2	30.495
37.8104	-83.827	21197	Kentucky	Powell County	13.5311	276.148	981.064	15255.9	18.2692	49.7437	0.828612	99.0294	0.107912	23.4417	27.8074	35.2667	27.83
37.1083	-84.58	21199	Kentucky	Pulaski County	12.9727	300.629	978.324	15436.2	18.7341	48.8277	1.39516	97.9951	0.237191	18.9833	34.7532	32.7917	26.5
37.3612	-84.3144	21203	Kentucky	Rockcastle County	14.9165	350.49	972.609	15325.8	18.2728	49.2889	0.583488	99.4783	0.234384	23.1583	20.4923	34.125	29.65
38.2059	-83.426	21205	Kentucky	Rowan County	12.8301	295.154	978.854	15248.7	17.9246	48.6846	1.16177	97.1125	0.175926	22.7333	31.0655	29.6917	28.54
36.9891	-85.059	21207	Kentucky	Russell County	15.5575	284.647	980.162	15515.4	18.8938	48.7512	1.99041	98.8886	0.238337	22.5167	25.7717	32.3167	27.58
38.2899	-84.5794	21209	Kentucky	Scott County	12.1546	263.293	982.479	15338.5	17.7264	49.0483	2.80608	93.1422	0.283117	10.425	53.6057	27	27.695
38.2394	-85.2284	21211	Kentucky	Shelby County	9.6791	234.817	985.765	15380.4	17.8572	48.345	6.80489	90.1359	0.38162	10.6417	37.6583	28.1917	29.64
36.7409	-86.5815	21213	Kentucky	Simpson County	17.2021	203.52	989.508	15827.1	19.4935	48.8704	1.39277	88.8855	0.19008	13.4167	27.5922	32.45	27.66
38.027	-85.3215	21215	Kentucky	Spencer County	17.9702	199.518	989.877	15413.8	18.3365	50.809	1.29867	97.826	0.196231	8.73333	30.2526	29.8083	27.455
37.3651	-85.3267	21217	Kentucky	Taylor County	16.5821	251.32	983.936	15432.4	18.561	48.2568	1.28153	94.0224	0.12361	18.5	33.8599	32.425	26.03
36.8077	-87.8587	21221	Kentucky	Trigg County	14.5657	150.27	995.683	15923.2	19.9558	49.2429	1.01973	90.032	0.249046	13.2917	11.7205	30.9833	27.485
38.6182	-85.3552	21223	Kentucky	Trimble County	23.8591	225.701	986.791	15395.4	17.591	49.9909	1.90314	98.7649	0.399496	13.8583	22.455	32.3333	28.715
37.658	-87.9516	21225	Kentucky	Union County	12.6242	121.336	999.014	15813.4	19.4798	50.4387	1.51485	86.4844	0.204122	16.0917	17.1286	30.7083	28.825
36.9956	-86.4236	21227	Kentucky	Warren County	12.7362	165.987	993.836	15786.1	19.4849	48.8719	3.65004	87.8476	0.30961	16.0083	72.1452	28.2	25.34
36.802	-84.8304	21231	Kentucky	Wayne County	11.916	321.512	975.979	15514.9	18.9475	49.5687	2.11711	97.7541	0.233009	25.5583	17.1331	33.95	27.415
37.52	-87.6851	21233	Kentucky	Webster County	16.4279	127.68	998.275	15770.2	19.4504	49.2805	2.9949	94.7159	0.194419	14.7833	16.0178	31.9667	30.395
36.758	-84.1445	21235	Kentucky	Whitley County	16.3956	364.57	971.104	15390.3	18.8904	48.4771	0.780124	98.808	0.25557	26.275	31.606	35.1333	30.64
37.7438	-83.4951	21237	Kentucky	Wolfe County	24.0186	325.754	975.407	15217.4	18.2325	49.5285	0.501169	99.5488	0.172095	32.6833	12.4203	35.625	28.65
38.0428	-84.7481	21239	Kentucky	Woodford County	13.4019	267.951	981.974	15324	18.0069	47.9794	4.66342	93.702	0.158259	9.025	48.4068	25.0667	26.755
30.2915	-92.411	22001	Louisiana	Acadia Parish	13.7282	7.81707	1012.34	17771	25.5438	48.6572	1.29215	81.0873	0.241548	20.9	35.3093	30.3917	29.24
30.6527	-92.8196	22003	Louisiana	Allen Parish	8.34578	25.4271	1010.31	17794.5	25.523	55.9783	2.95608	72.7277	2.11083	21.7417	12.8862	31.2667	29.41
30.2029	-90.91	22005	Louisiana	Ascension Parish	11.2666	3.81332	1012.81	17890.5	25.9485	49.2507	3.63898	77.6107	0.335265	11.3333	119.76	25.8167	25.25
29.8999	-91.0505	22007	Louisiana	Assumption Parish	10.1147	1.40509	1013.09	17781.5	25.9481	48.7531	1.70785	68.0122	0.44489	19.1167	26.6283	29.5583	29.305
31.0851	-91.9938	22009	Louisiana	Avoyelles Parish	15.304	16.8235	1011.3	17820.8	25.9289	49.6413	1.22389	68.4727	1.22389	24.575	19.2928	30.6417	28.965
30.645	-93.3403	22011	Louisiana	Beauregard Parish	12.0816	43.2611	1008.25	17714	25.6628	50.5709	2.15354	84.7081	0.935212	15.3583	11.305	28.6333	26.445
32.6962	-93.618	22015	Louisiana	Bossier Parish	11.4489	55.5058	1006.83	17366.6	25.2569	48.9793	4.46289	75.688	0.658994	13.4833	49.2813	27.6	25.44
32.5772	-93.8824	22017	Louisiana	Caddo Parish	11.285	62.2076	1006.07	17358	25.4241	47.3384	1.91332	52.127	0.477252	20.25	109.948	27.2833	26.19
30.2296	-93.358	22019	Louisiana	Calcasieu Parish	14.4301	4.51623	1012.73	17952	25.7011	48.7192	1.90424	73.641	0.429962	16.2167	67.1673	28	27.21
32.8276	-92.9911	22027	Louisiana	Claiborne Parish	11.5618	85.3054	1003.39	17345.1	24.7193	53.0318	0.843302	50.0483	0.271447	25.6	8.68587	28.5833	30.51
31.4698	-91.6263	22029	Louisiana	Concordia Parish	11.248	16.1005	1011.39	17724.4	25.819	49.6617	1.26055	59.627	0.231807	27.4917	11.2492	30.125	29.185
32.0592	-93.7408	22031	Louisiana	De Soto Parish	11.0069	79.253	1004.11	17434.9	25.6069	48.0305	2.01582	57.9679	0.688609	20.6333	11.4415	27.6083	29.86
30.544	-91.0932	22033	Louisiana	East Baton Rouge Parish	9.09063	14.2075	1011.61	17730.7	25.7994	47.8857	2.64672	53.8386	0.286491	17.375	357.987	21.275	25.675
30.8398	-91.0434	22037	Louisiana	East Feliciana Parish	8.65503	58.0638	1006.54	17677.5	25.3923	53.3382	0.859837	53.3095	0.231852	19.7833	17.538	26.7583	31.025
30.7207	-92.4041	22039	Louisiana	Evangeline Parish	19.144	20.3059	1010.9	17791.5	25.5169	50.1406	1.66365	70.5725	0.259383	25.425	20.1678	30.8083	27.58
31.5978	-92.5617	22043	Louisiana	Grant Parish	12.6222	43.3247	1008.24	17574.3	25.5739	52.7114	2.7455	84.4008	1.00975	18.725	12.1459	29.1	26.97
29.606	-91.8427	22045	Louisiana	Iberia Parish	13.1143	3.43834	1012.85	18157.5	25.0285	48.4809	2.26229	65.3636	0.39031	20.475	49.0771	28.375	26.03
30.2884	-91.3631	22047	Louisiana	Iberville Parish	7.61165	3.82089	1012.81	17828.2	25.9547	50.4875	1.51967	49.5504	0.187421	21.5083	20.757	28.925	30.54
29.5033	-90.0362	22051	Louisiana	Jefferson Parish	12.5979	-0.164893	1013.27	18451	25.7957	48.2073	9.25392	70.2661	0.590416	14.8417	560.769	24.9333	26.365
30.2695	-92.8162	22053	Louisiana	Jefferson Davis Parish	11.5806	5.69267	1012.59	17866.2	25.5919	48.4677	1.34612	81.2474	0.453136	18.3333	18.5593	30.2333	27.525
30.2065	-92.0642	22055	Louisiana	Lafayette Parish	10.9488	9.3505	1012.17	17759.4	25.548	48.6389	2.72678	72.8857	0.353178	15.5833	291.299	25.3583	24.835
29.492	-90.3948	22057	Louisiana	Lafourche Parish	11.698	1.13484	1013.12	18651	25.5977	48.9283	2.50609	83.2409	2.73413	15.3917	33.0913	28.0833	28.615
31.6808	-92.1618	22059	Louisiana	LaSalle Parish	13.5733	46.6401	1007.86	17636.7	25.5963	50.9626	1.48085	86.6234	0.820834	17.2583	8.9477	28.9083	27.38
32.6011	-92.6621	22061	Louisiana	Lincoln Parish	8.04669	77.1613	1004.33	17425.2	24.8542	48.7109	1.87823	57.6715	0.257951	23.375	36.3052	21.2167	29.56
30.4404	-90.7275	22063	Louisiana	Livingston Parish	15.7418	12.4823	1011.81	18113.7	25.8669	49.522	2.03981	94.2692	0.419532	12.1833	64.9739	28.9833	26.575
32.82	-91.8004	22067	Louisiana	Morehouse Parish	12.0543	31.8904	1009.55	17393	24.755	47.8595	0.820854	54.3175	0.139678	25.875	14.3563	30.5917	29.845
31.735	-93.0861	22069	Louisiana	Natchitoches Parish	11.0109	43.1008	1008.27	17540.9	25.5098	47.5747	1.64344	57.5943	1.21313	25.6667	12.0248	25.8667	28.295
30.0686	-89.939	22071	Louisiana	Orleans Parish	9.58104	-0.176945	1013.27	18515	25.5975	47.4772	3.81592	30.9958	0.33342	25.1083	874.058	24.8917	29.45
32.4775	-92.1548	22073	Louisiana	Ouachita Parish	9.86871	26.7877	1010.15	17463.5	25.1048	47.4591	1.48465	63.5771	0.263771	20.45	94.7234	26.3	27.05
29.4023	-89.2985	22075	Louisiana	Plaquemines Parish	9.32099	0.0975245	1013.24	20516.8	24.4035	50.047	2.99653	72.1538	2.05558	15.5583	11.7576	27.3917	27.605
30.7083	-91.6046	22077	Louisiana	Pointe Coupee Parish	13.7224	8.04054	1012.32	17782.4	25.9561	48.6645	1.55889	62.0206	0.160566	19.9417	15.6758	27.375	28.89
31.1932	-92.536	22079	Louisiana	Rapides Parish	10.311	29.6727	1009.82	17680.9	25.5339	48.0289	1.99444	66.4838	0.847704	19.225	37.4724	28.1917	27.835
32.4181	-91.7584	22083	Louisiana	Richland Parish	11.3387	23.9408	1010.48	17507	25.1168	47.5267	1.31078	62.1926	0.215178	25.1917	14.3248	28.5333	28.91
31.5602	-93.5592	22085	Louisiana	Sabine Parish	11.7892	78.114	1004.24	17572.1	25.4753	49.3779	3.00836	73.9321	8.85525	19.3167	10.598	29.5333	28.215
29.9181	-89.2635	22087	Louisiana	St. Bernard Parish	12.3957	0.656071	1013.17	20220.6	24.5486	48.9912	6.16097	86.9316	0.639404	16.5083	43.0447	32.0583	28.185
29.9138	-90.3593	22089	Louisiana	St. Charles Parish	12.3154	1.0883	1013.12	18035.8	25.9478	49.0364	3.91417	72.2734	0.315236	12.3833	68.8385	24.65	29.93
30.8214	-90.7094	22091	Louisiana	St. Helena Parish	17.2979	58.1777	1006.53	17723.6	25.4047	48.6459	0.889322	46.237	0.23277	22.15	10.1886	27.4333	29.19
30.1175	-90.5047	22095	Louisiana	St. John the Baptist Parish	11.3566	1.83141	1013.04	18122.1	25.9283	48.7121	3.86126	49.5594	0.2955	16.3667	79.5879	26.1	28.04
30.5834	-91.9893	22097	Louisiana	St. Landry Parish	15.8558	14.2168	1011.61	17818.5	25.7909	47.8252	1.21374	57.2645	0.241866	25.775	35.397	30.6417	29.3
30.1214	-91.6115	22099	Louisiana	St. Martin Parish	12.2192	4.39644	1012.74	17916.9	25.7929	49.2116	1.42639	66.8956	0.362445	19.3833	26.2171	28.8417	29.05
29.6293	-91.4638	22101	Louisiana	St. Mary Parish	10.1274	1.13692	1013.12	18198.1	25.5437	49.0624	3.50328	63.7406	1.74366	20.6833	33.8674	29.3833	32.305
30.41	-89.952	22103	Louisiana	St. Tammany Parish	13.8912	6.98047	1012.44	18122.7	25.5132	48.8563	3.58466	86.9719	0.57019	10.4917	96.2952	24.8833	22.935
30.6216	-90.4066	22105	Louisiana	Tangipahoa Parish	12.6246	22.2184	1010.68	18125.5	25.6116	48.349	2.45325	69.458	0.335685	22.1417	53.4043	26.4833	28.205
29.3333	-90.8442	22109	Louisiana	Terrebonne Parish	11.1534	1.15448	1013.12	18752.6	25.5289	49.3928	2.57705	74.4429	5.81571	17.0667	33.2385	29.5333	29.49
32.8293	-92.3757	22111	Louisiana	Union Parish	8.53742	44.3669	1008.11	17456.4	24.7915	48.9464	2.94765	71.4933	0.27553	18.7833	10.0063	27.4	29.245
29.7869	-92.2901	22113	Louisiana	Vermilion Parish	12.5248	2.93607	1012.91	19477.9	25.2629	48.5406	1.89074	83.2674	0.336853	18.65	18.3339	29.1667	26.09
31.1106	-93.1815	22115	Louisiana	Vernon Parish	10.8969	79.3283	1004.1	17658.1	25.3105	51.793	6.48786	78.9864	1.71323	15.1583	14.9475	27.5417	26.875
30.8521	-90.0463	22117	Louisiana	Washington Parish	12.8594	51.1073	1007.34	17858.2	25.2313	49.21	1.30276	67.9045	0.278873	24.8667	26.071	31.3167	29.79
32.7322	-93.3398	22119	Louisiana	Webster Parish	13.2287	69.7209	1005.19	17322.2	25.0901	48.2812	1.22959	65.9398	0.360151	19.6083	26.8214	29.775	28.47
30.4641	-91.3098	22121	Louisiana	West Baton Rouge Parish	7.53476	5.42511	1012.62	17743.8	25.966	49.2873	1.93082	62.3835	0.1618	15.4917	45.2414	26.7583	28.75
44.1677	-70.2074	23001	Maine	Androscoggin County	10.224	87.7671	1002.65	14373.7	11.7901	48.7958	1.26407	96.4635	0.420392	12.6833	87.3306	26.0833	23.84
46.7271	-68.6494	23003	Maine	Aroostook County	11.7079	199.688	989.082	13664	8.85152	49.0394	0.808828	97.1388	1.70224	15.2	4.21916	27.0417	26.475
43.8083	-70.3304	23005	Maine	Cumberland County	11.2738	40.5319	1008.34	14806.7	11.6522	48.5237	1.42543	95.5857	0.389442	9	126.819	20.65	17.48
44.973	-70.4447	23007	Maine	Franklin County	11.6036	273.932	980.283	13803	8.95227	48.6745	0.791131	98.732	0.434086	14.5333	6.86292	23.1417	23.945
44.5649	-68.3707	23009	Maine	Hancock County	11.46	45.301	1007.75	14176.1	11.2765	49.0085	0.90036	98.3442	0.480817	10.875	12.9646	22.6	21.845
44.417	-69.7658	23011	Maine	Kennebec County	11.7527	72.7496	1004.45	14246.9	11.6873	48.5833	1.00023	97.9632	0.588324	11.7333	53.4363	24.225	27.175
44.042	-69.0385	23013	Maine	Knox County	18.5562	49.4703	1007.25	14534.1	11.4062	49.1964	0.705784	98.7023	0.334395	11.5583	42.3375	22.9	21.745
43.9943	-69.514	23015	Maine	Lincoln County	14.925	34.6344	1009.04	14634.9	11.2482	48.8716	0.649865	98.8659	0.321663	10.725	29.1312	22.1333	19.945
44.4946	-70.7347	23017	Maine	Oxford County	13.3205	236.108	984.87	14081.1	10.0815	49.2531	0.797733	98.6272	0.412915	13.4083	10.5258	27.2083	26.055
45.3906	-68.6575	23019	Maine	Penobscot County	13.1	67.9802	1005	13829	10.6478	49.0799	0.850417	97.0144	1.20942	13.6	17.0102	25.4333	24.155
45.9177	-69.1045	23021	Maine	Piscataquis County	19.249	187.557	990.552	13679.9	9.12377	49.2093	0.716385	98.4898	0.546728	15.0333	1.69746	27.0833	24.35
43.9167	-69.844	23023	Maine	Sagadahoc County	11.9068	27.7881	1009.87	14779.3	11.2233	48.8063	1.28816	97.6363	0.386589	9.11667	54.1855	22.45	22.335
45.5075	-69.976	23025	Maine	Somerset County	13.8784	127.955	997.703	13719.8	9.20791	49.263	0.633948	98.4908	0.542369	16.1083	5.07343	28.1667	23.86
44.5054	-69.1397	23027	Maine	Waldo County	13.9315	85.8536	1002.87	14233.5	11.4298	49.061	0.748641	98.7145	0.515941	13.7917	20.0659	24.9583	24.93
44.967	-67.6094	23029	Maine	Washington County	14.4606	39.025	1008.51	14024.2	11.0195	49.0776	1.08295	94.0486	5.05727	18.4167	5.02141	28.35	28.05
43.4272	-70.6704	23031	Maine	York County	12.6786	58.9494	1006.13	15015.3	12.1948	48.7231	0.996574	97.9469	0.353264	8.54167	75.8112	23.2417	22.58
39.6123	-78.7031	24001	Maryland	Allegany County	11.6485	385.373	968.285	14822.5	15.7072	50.6574	1.10053	92.3153	0.153833	14.5917	67.6507	26.7167	25.57
38.9934	-76.5605	24003	Maryland	Anne Arundel County	9.71507	23.0859	1010.5	16199.7	16.5902	49.5786	4.2122	81.1299	0.410756	5.61667	475.917	21.8917	23.06
39.4432	-76.6166	24005	Maryland	Baltimore County	9.48542	96.2533	1001.83	15504.5	16.8271	47.2813	2.91828	71.2705	0.374983	7.475	504.503	22.8417	22.69
38.5214	-76.5259	24009	Maryland	Calvert County	10.1828	16.8676	1011.24	16478.6	16.6956	49.3032	2.1949	84.4696	0.388572	5.225	149.388	23.1	23.465
38.8715	-75.8316	24011	Maryland	Caroline County	11.2052	13.3101	1011.67	15814.4	17.6982	48.8295	4.03937	83.6552	0.608713	11.0917	37.7767	25.575	28.105
39.5632	-77.0155	24013	Maryland	Carroll County	10.8777	201.353	989.509	15280	16.3946	49.3881	1.81077	95.2864	0.23332	4.725	138.938	21.65	21.215
39.5624	-75.9416	24015	Maryland	Cecil County	13.5816	51.3989	1007.14	15571.2	17.2244	49.6	2.3904	93.0447	0.360822	8.10833	104.813	26.425	25.175
38.4729	-77.0154	24017	Maryland	Charles County	11.0893	45.3517	1007.89	15978.1	18.7811	48.6238	3.35524	61.1378	0.876332	6.225	112.95	22.0083	27.64
38.4292	-76.0474	24019	Maryland	Dorchester County	12.5118	4.43215	1012.72	16053.8	16.9147	47.4947	2.28737	70.1263	0.3312	14.0583	21.7629	26.65	26.55
39.4704	-77.3976	24021	Maryland	Frederick County	9.8957	148.318	995.725	15273.9	16.8502	49.1755	4.86412	88.3333	0.373396	5.10833	126.132	20	23.745
39.5299	-79.2694	24023	Maryland	Garrett County	11.852	761.884	925.963	14607.4	13.3787	49.5685	0.571497	98.8487	0.105925	13.1167	17.9077	22.8417	25.475
39.5374	-76.2998	24025	Maryland	Harford County	10.5987	75.8022	1004.25	15523.7	16.9163	48.9909	2.70192	85.8317	0.306934	5.74167	204.99	22.0417	24.11
39.2523	-76.9244	24027	Maryland	Howard County	7.529	112.683	999.92	15512.7	17.2299	49.009	4.43178	71.1209	0.398642	4.29167	408.782	14.1083	20.995
39.2392	-76.1242	24029	Maryland	Kent County	14.4236	10.7926	1011.97	15722.5	17.5914	47.8846	3.61927	82.3557	0.199728	11.5333	27.1534	23.1167	23.485
39.1374	-77.2031	24031	Maryland	Montgomery County	6.17948	113.478	999.842	15484.5	17.5722	47.9528	14.1596	68.2958	0.5762	5.725	715.421	13.675	16.89
38.8259	-76.8473	24033	Maryland	Prince George's County	6.81286	47.6808	1007.6	15885.3	17.8523	47.8216	10.9837	28.0272	0.851064	8.13333	666.496	20.0333	28.5
39.0407	-76.0824	24035	Maryland	Queen Anne's County	10.8132	7.19017	1012.39	15781.3	17.6498	49.747	1.96863	90.685	0.316958	6.325	46.01	21.8167	21.175
38.2227	-76.5343	24037	Maryland	St. Mary's County	11.1822	18.9646	1010.99	16433.4	17.3892	49.9834	2.87839	82.3607	0.457469	7.525	101.883	22.3	25.235
38.7494	-76.1791	24041	Maryland	Talbot County	12.4086	7.31895	1012.38	15851.2	17.3107	47.7337	3.53214	84.0999	0.216969	8.25833	51.463	21.675	20.53
39.6036	-77.8147	24043	Maryland	Washington County	11.1505	181.725	991.825	15162.2	16.813	51.027	2.29041	89.3093	0.239866	9.78333	118.083	25.525	24.47
38.3674	-75.6322	24045	Maryland	Wicomico County	11.2827	9.98117	1012.06	16011.7	17.7782	47.656	3.27587	73.0183	0.28579	12.6917	93.5778	25.05	26.87
38.2221	-75.3099	24047	Maryland	Worcester County	11.7116	3.8242	1012.79	16885.6	16.9362	48.6344	2.12938	83.4275	0.252108	9.85833	40.4257	23.9083	24.76
39.3002	-76.6105	24510	Maryland	Baltimore city	8.29733	61.6643	1005.93	15933.4	17.2934	46.816	2.77688	31.5956	0.469569	20.3	3010.08	29.3167	29.97
41.7988	-70.2111	25001	Massachusetts	Barnstable County	10.5396	13.0195	1011.67	16011.8	12.2008	47.4911	1.7433	95.8827	0.722434	7.50833	215.674	21.6083	17.72
42.3753	-73.2139	25003	Massachusetts	Berkshire County	9.38454	373.35	969.033	14516.8	11.5575	47.9762	2.503	95.5775	0.212007	10.9167	55.0795	24.425	18.44
41.7486	-71.0871	25005	Massachusetts	Bristol County	7.44692	29.2544	1009.74	15233.2	14.5541	48.2555	4.77054	93.7816	0.497571	10.475	377.22	26.9917	25.245
42.6427	-70.8651	25009	Massachusetts	Essex County	7.3277	22.4283	1010.54	15565.6	12.9025	47.9801	13.7146	90.9284	0.606234	9.76667	563.954	19.9333	20.24
42.5838	-72.5917	25011	Massachusetts	Franklin County	8.93101	177.761	991.975	14506.2	12.5145	48.6599	2.51423	96.8027	0.453462	10.2917	39.3873	22.475	20.6
42.1362	-72.6356	25013	Massachusetts	Hampden County	8.5249	74.864	1004.25	14674.8	13.4662	47.9711	17.6687	86.9723	0.592042	15.4	287.293	25.3583	22.8
42.3395	-72.6637	25015	Massachusetts	Hampshire County	7.93954	109.601	1000.09	14550.9	12.8821	46.7356	4.06767	92.4925	0.276016	9.94167	113.302	19.35	16.795
42.4795	-71.3965	25017	Massachusetts	Middlesex County	6.08297	41.7362	1008.23	14798.2	13.8324	48.5573	5.45138	86.8426	0.250133	7.23333	689.465	18.0583	18.825
42.1697	-71.1799	25021	Massachusetts	Norfolk County	6.65007	43.6449	1008.01	14969	14.19	47.8355	2.54289	87.5416	0.196251	5.64167	634.039	17.9	17.07
41.9872	-70.7419	25023	Massachusetts	Plymouth County	7.81118	24.882	1010.26	15972.9	14.099	48.7249	2.81882	90.1781	0.343792	7.2	283.026	22.9083	20.28
42.332	-71.0202	25025	Massachusetts	Suffolk County	5.64214	16.0386	1011.32	15036	14.3013	48.1904	17.5768	64.7546	0.708491	17.7333	4609.2	21.7083	19.245
42.3117	-71.9403	25027	Massachusetts	Worcester County	7.36778	176.807	992.129	14696.8	13.0795	49.04	7.98202	91.7505	0.36671	9.21667	198.198	23.1417	22.315
44.6825	-82.8341	26001	Michigan	Alcona County	20.6197	234.372	985.222	14599.8	11.5859	50.6844	0.86195	98.9528	0.640264	13.9583	6.5421	28.475	26.525
47.0801	-86.5641	26003	Michigan	Alger County	16.8964	254.541	982.639	14770.8	9.55428	53.8694	1.05448	89.0273	4.38721	12.15	4.07912	27.35	26.595
42.5958	-86.6347	26005	Michigan	Allegan County	10.5062	218.049	987.297	14948.8	13.2957	49.8218	6.24449	96.9224	0.698088	9.65	51.0609	25.9417	25.29
44.895	-83.4266	26007	Michigan	Alpena County	16.1219	200.226	989.176	14942.2	10.7291	48.7847	0.807754	98.6704	0.478487	13.675	20.5426	27.4667	26.035
45.0055	-85.1756	26009	Michigan	Antrim County	12.6271	259.84	982.193	14651.6	11.2197	49.7253	1.4762	98.1863	1.19783	11.2167	19.2671	25.0167	25.37
44.0369	-83.7407	26011	Michigan	Arenac County	21.2407	198.532	989.517	14735.6	12.429	51.1928	1.45242	97.1421	1.19332	16.05	17.7722	28.7167	26.94
42.5828	-85.3146	26015	Michigan	Barry County	13.5367	265.792	981.766	14535.3	13.7184	50.1464	1.88306	98.5438	0.570204	8.125	40.7275	25.1667	25.77
43.6997	-83.9787	26017	Michigan	Bay County	12.6049	182.64	991.439	14499.1	13.0546	48.7582	4.22478	96.8112	0.686103	11.6833	94.8159	26.1667	27.65
44.6486	-86.4943	26019	Michigan	Benzie County	14.2212	236.166	985.031	14825.8	11.7898	49.7327	1.62397	97.5781	1.67156	9.48333	20.6196	23.2	27.57
41.7926	-86.7418	26021	Michigan	Berrien County	10.4967	203.156	989.124	15001.3	14.2496	48.5786	3.67625	81.4019	0.625704	14.6833	107.681	25.6083	26.35
41.9186	-85.0665	26023	Michigan	Branch County	10.5184	294.262	978.513	14681.9	14.134	51.7424	3.58743	95.6626	0.572424	13.575	35.1711	28.5917	25.95
42.243	-85.0124	26025	Michigan	Calhoun County	13.3635	276.972	980.485	14589.4	13.8712	48.7646	3.81805	85.6629	0.813403	13.9583	75.1646	27.8083	26.395
41.9162	-85.9995	26027	Michigan	Cass County	14.2347	250.208	983.642	14832.1	14.3331	49.9773	2.70098	91.537	1.21369	12.425	40.7634	26.4333	26.31
45.5132	-85.4504	26029	Michigan	Charlevoix County	15.0406	215.817	987.329	14888.9	10.7159	49.3426	1.23179	97.3433	1.86937	9.96667	24.3823	25.1833	26.325
45.4761	-84.4953	26031	Michigan	Cheboygan County	13.0506	211.122	987.811	14365.1	9.88247	49.6935	0.755	95.8281	3.3616	13.775	14.4655	27.8333	25.285
46.3218	-84.5206	26033	Michigan	Chippewa County	15.4703	206.388	988.375	14306.1	9.90745	55.7651	1.43979	76.4905	16.1752	15.675	9.60992	28.2917	27.635
43.9911	-84.8383	26035	Michigan	Clare County	14.8389	319.789	975.324	14402.8	12.2564	49.6492	1.28493	98.3131	0.807298	18.25	21.3694	30.35	27.565
42.9505	-84.5917	26037	Michigan	Clinton County	9.83022	242.601	984.467	14455.4	13.7195	49.4243	3.20016	96.4936	0.509367	6.74167	47.597	22.2083	26.915
44.6802	-84.6111	26039	Michigan	Crawford County	19.8822	366.108	969.878	14108.2	11.6217	50.6947	1.09479	97.9065	0.610465	15.0583	9.96283	29	26.215
45.8051	-86.9014	26041	Michigan	Delta County	13.207	201.395	989.039	14884.4	10.749	49.3282	0.680547	96.5362	2.77714	11.7333	12.5103	25.9833	27.5
46.0128	-87.8661	26043	Michigan	Dickinson County	14.6279	339.985	972.772	14115.3	10.7101	49.1692	0.843468	98.5676	0.608707	10.4333	13.5743	27.175	27.19
42.5896	-84.8465	26045	Michigan	Eaton County	12.0112	268.631	981.442	14465.3	13.7704	48.6647	4.00458	91.3069	0.557465	8.29167	71.4641	23.925	26.63
45.5901	-84.9868	26047	Michigan	Emmet County	10.1968	234.407	985.034	14384.5	9.69915	49.1526	1.11001	94.9373	3.87425	9.05833	26.7421	24.2083	26.05
43.0211	-83.7064	26049	Michigan	Genesee County	11.1318	238.253	984.955	14357.5	13.5231	48.183	2.66047	76.8885	0.738227	15.3667	263.691	27.6917	28.86
43.9898	-84.3898	26051	Michigan	Gladwin County	12.5483	238.964	984.809	14515.6	12.8827	49.886	1.05345	98.8323	0.548555	15.3833	20.0683	28.5917	27.485
46.4881	-89.7883	26053	Michigan	Gogebic County	21.2562	447.125	960.148	13741.9	9.22342	51.8984	0.848121	94.039	2.50299	16.6	5.92884	26.275	27.085
44.7187	-85.5538	26055	Michigan	Grand Traverse County	12.242	246.061	983.888	14110.5	11.9736	49.0884	1.85636	96.9609	1.20599	8.55833	68.7823	23.55	25.26
43.2923	-84.6047	26057	Michigan	Gratiot County	8.77659	225.789	986.408	14492.1	13.4818	52.2906	4.85298	94.3245	0.613975	14.05	28.6874	28.1083	27.475
41.8645	-84.6424	26059	Michigan	Hillsdale County	10.9262	329.894	974.375	14669.9	13.9164	49.7578	1.46557	98.5637	0.43155	12.575	30.3039	27.6167	27.2
46.9983	-88.6521	26061	Michigan	Houghton County	11.333	276.79	980.03	14029.1	9.67613	53.7339	0.945971	95.8644	0.667309	16.8083	13.7636	23.725	27.555
43.9076	-82.857	26063	Michigan	Huron County	15.1928	206.397	988.586	14808.6	12.3745	49.6096	1.76763	98.8324	0.335526	12.3333	16.0261	26.7167	27.21
42.6035	-84.3738	26065	Michigan	Ingham County	9.84273	265.235	981.828	14490.1	13.6871	48.44	6.5352	81.6274	0.767425	15.6	194.407	21.55	26.805
42.9447	-85.0738	26067	Michigan	Ionia County	14.3271	238.593	984.925	14477.4	13.6307	53.9568	3.50552	93.576	0.679429	11.7583	42.9351	27.3417	28.08
44.3295	-82.8494	26069	Michigan	Iosco County	16.1745	208.189	988.378	14701.1	12.4071	49.2441	1.26048	97.9988	0.789513	15.1167	18.8362	29.05	27.93
46.1702	-88.5404	26071	Michigan	Iron County	25.1559	461.412	958.66	13960.9	10.0416	49.5594	0.933936	97.7433	1.11698	13.625	4.12933	27.675	26.115
43.6452	-84.8394	26073	Michigan	Isabella County	10.2276	249.066	983.63	14452.5	12.8994	48.1208	2.76586	91.9562	3.60376	19.8167	45.0351	24.2917	27.355
42.2485	-84.4209	26075	Michigan	Jackson County	13.703	296.925	978.168	14594.1	13.8214	51.0589	2.6149	90.0272	0.504208	12.8917	87.9537	27.0917	26.355
42.2463	-85.5329	26077	Michigan	Kalamazoo County	12.0815	264.949	981.885	14597.3	13.9127	48.6625	3.30199	85.7733	0.602027	14.225	167.469	21.9667	25.55
44.6789	-85.089	26079	Michigan	Kalkaska County	12.8434	324.818	974.684	14172.7	11.8219	50.5646	1.01608	98.3815	0.894712	13.3583	11.8137	29.6333	26.365
43.0325	-85.5474	26081	Michigan	Kent County	9.28255	220.936	986.979	14444.7	13.5204	49.1099	8.41053	86.3443	0.752887	11.5917	265.976	22.4083	24.04
43.9952	-85.8114	26085	Michigan	Lake County	20.9051	287.818	979.042	14090.1	12.2848	51.2797	1.84247	87.6901	1.12994	20.575	7.83849	30.4417	28.29
43.0886	-83.2243	26087	Michigan	Lapeer County	10.9846	263.731	981.947	14418.4	13.1718	50.5838	3.61717	97.8995	0.507778	8.23333	53.0005	26.8833	27.38
45.1462	-86.0516	26089	Michigan	Leelanau County	7.02765	207.597	988.295	14480.8	10.64	49.5607	3.60275	95.0907	4.11671	7.51667	23.9293	18.95	26.91
41.8959	-84.0669	26091	Michigan	Lenawee County	9.07271	250.795	983.57	14676.6	14.2947	50.2835	7.30011	96.087	0.573565	9.91667	51.6718	25.0083	26.74
42.6025	-83.9117	26093	Michigan	Livingston County	10.1983	283.879	979.655	14470	13.6164	50.3388	1.6077	97.9694	0.530227	4.93333	117.435	21.525	24.96
46.168	-85.3038	26097	Michigan	Mackinac County	15.3828	200.985	989.013	14491.8	9.86413	50.237	0.954346	81.4591	17.7806	11.725	4.36618	27.9	27.72
42.6715	-82.9109	26099	Michigan	Macomb County	11.2712	189.969	990.646	14759.4	13.953	48.8508	1.95513	90.8995	0.426589	8.175	658.952	27.8417	23.945
44.3504	-86.603	26101	Michigan	Manistee County	17.0347	221.174	986.831	14899.3	12.1903	51.1871	2.53776	95.2294	1.99463	12.925	17.6649	27.3	26.735
46.6566	-87.584	26103	Michigan	Marquette County	13.3914	329.12	973.835	13974.2	9.2318	50.3514	0.932262	95.6708	1.97052	12.0333	13.9185	23.5833	26.215
43.9966	-86.7508	26105	Michigan	Mason County	15.9363	200.118	989.325	15233.1	12.364	49.3905	3.51198	97.4897	1.09042	13.3333	22.3225	25.45	26.915
43.6353	-85.3328	26107	Michigan	Mecosta County	10.4785	303.836	977.219	14412.6	12.605	50.5307	1.48327	94.6181	0.877758	17.3417	29.2224	25.375	27.03
45.5442	-87.5099	26109	Michigan	Menominee County	13.4759	208.884	988.167	14599	10.9197	50.0064	0.944592	96.6216	2.75424	11.975	9.14953	27.3417	25.875
43.6484	-84.3792	26111	Michigan	Midland County	11.5798	197.75	989.681	14527.7	13.3141	49.0984	1.79291	96.342	0.483771	9.78333	61.9159	21.7333	26.15
44.3254	-85.0855	26113	Michigan	Missaukee County	13.1537	375.88	968.775	14197.7	11.777	50.3467	1.54837	98.7254	0.600835	13.375	10.1197	27.9333	26.98
41.9161	-83.4871	26115	Michigan	Monroe County	12.0768	188.635	990.863	14925	14.735	49.5308	2.59824	96.5373	0.397622	8.3	105.337	26.7583	26.86
43.3128	-85.1495	26117	Michigan	Montcalm County	13.9671	268.195	981.423	14495.2	13.1301	51.4384	2.67828	96.3973	0.727464	14.075	34.3007	28.45	28.84
43.2893	-86.7519	26121	Michigan	Muskegon County	10.8381	193.057	990.2	15466.7	12.9008	49.641	4.12455	83.1988	1.05885	15.2	130.628	28.3833	28.69
43.5627	-85.7914	26123	Michigan	Newaygo County	14.3757	255.072	982.922	14313.8	12.8402	50.1387	4.66835	97.2938	0.905989	14.05	22.353	27.4833	26.955
42.6605	-83.3842	26125	Michigan	Oakland County	9.67181	256.616	982.806	14502.1	13.4512	48.8098	2.96545	82.0874	0.395811	7.39167	530.959	20.825	22.095
43.6473	-86.8076	26127	Michigan	Oceana County	12.7544	230.359	985.753	15516.8	12.2092	50.2332	12.5126	97.6515	1.38205	16.6167	19.354	25.925	25.81
44.3333	-84.1281	26129	Michigan	Ogemaw County	17.7596	291.117	978.644	14347.2	12.1606	49.7002	1.2809	98.5868	0.733851	16.3083	14.9565	28.9333	29.165
47.2166	-89.5005	26131	Michigan	Ontonagon County	24.3338	319.511	974.999	13687	9.52731	51.149	0.799168	98.561	1.09306	12.75	2.17031	25.8167	26.82
43.9976	-85.3223	26133	Michigan	Osceola County	11.4674	352.685	971.48	14288.2	11.9779	49.7721	1.20971	98.4081	0.612084	15.1333	16.1234	28.4167	26.45
44.6851	-84.1249	26135	Michigan	Oscoda County	21.185	344.015	972.441	14194.3	11.6822	49.7255	0.88776	99.0476	0.647382	17.2	6.25432	29.75	27.46
45.0218	-84.5766	26137	Michigan	Otsego County	12.2601	392.153	966.784	14144.5	11.0276	49.5137	0.962899	98.3493	0.791801	10.075	18.164	26.9	27.275
42.9423	-86.6553	26139	Michigan	Ottawa County	7.75502	192.545	990.287	15012.6	13.2401	49.1354	7.91396	95.1559	0.540515	7.075	172.344	20.8417	25.1
45.4895	-83.384	26141	Michigan	Presque Isle County	16.3378	220.933	986.624	14742.3	9.63042	50.0056	0.666615	98.6602	0.619085	11.9667	8.2044	27.375	27.02
44.3395	-84.6113	26143	Michigan	Roscommon County	18.748	356.411	971.058	14291.8	12.0343	49.5866	0.943598	98.6017	0.669067	16.8583	18.7692	29.6667	28.38
43.3283	-84.0554	26145	Michigan	Saginaw County	10.1584	186.61	991.018	14411.5	13.657	48.2085	7.21631	78.4352	0.563227	16.0083	98.4579	26.225	29.46
42.9288	-82.6689	26147	Michigan	St. Clair County	13.5792	193.852	990.159	15041.8	13.5664	49.4483	2.55001	96.1314	0.617234	10.2167	88.4786	30.5167	28.43
41.9115	-85.5229	26149	Michigan	St. Joseph County	12.8034	261.731	982.301	14625	14.3131	49.5006	5.2335	95.5748	0.573047	13.0583	47.6068	28.0917	29.15
43.4492	-82.6428	26151	Michigan	Sanilac County	11.2934	229.081	985.948	15361	12.6881	49.488	2.99114	98.7253	0.480105	13.3	17.7938	29.2083	29.305
46.0208	-86.1994	26153	Michigan	Schoolcraft County	28.6481	206.496	988.365	14979.9	9.94312	50.0275	0.825615	90.2967	8.13278	14.1333	2.87791	29.1	26.41
42.9515	-84.1464	26155	Michigan	Shiawassee County	13.4826	240.531	984.698	14405.4	13.6154	49.3127	2.10815	98.4928	0.595186	10.875	51.5972	27.2	26.745
43.4879	-83.4366	26157	Michigan	Tuscola County	14.9055	220.255	987.025	14377.9	13.1408	50.0238	2.51373	97.6813	0.694216	11.9	27.3317	27.1833	28.2
42.284	-86.3057	26159	Michigan	Van Buren County	13.7526	223.982	986.659	15301.1	13.9244	49.649	8.60967	92.8945	1.27525	14.0417	48.4404	27.3833	26.28
42.2523	-83.8446	26161	Michigan	Washtenaw County	8.28419	255.198	983.023	14609.8	13.9497	49.5613	3.37754	78.255	0.509232	11.0167	183.186	17.5083	23.635
42.2847	-83.262	26163	Michigan	Wayne County	10.1492	191.464	990.508	14669.3	14.4309	48.0024	4.42581	54.3764	0.580829	18.75	1231.11	28.6333	30.24
44.3314	-85.57	26165	Michigan	Wexford County	15.7029	381.438	968.126	14164.3	11.7211	49.7526	1.3478	98.1056	0.793582	13.5417	21.7027	28.0833	26.835
46.6024	-93.4198	27001	Minnesota	Aitkin County	14.849	382.997	967.815	14029.4	10.8741	50.7254	0.710747	96.9323	2.39622	12.9083	3.37662	26.7333	24.945
45.2741	-93.2427	27003	Minnesota	Anoka County	9.96086	271.939	980.882	14512.2	12.1808	50.1206	2.67532	92.3944	0.883022	5.65833	288.107	23.575	25.985
46.9376	-95.7418	27005	Minnesota	Becker County	15.1354	428.599	962.507	14235.4	10.5188	49.8771	1.03217	90.5903	8.52868	11.7667	9.25831	24.7667	25.765
47.8788	-94.9867	27007	Minnesota	Beltrami County	16.1667	408.342	964.797	13843.2	10.2802	49.7471	1.33994	77.0344	21.5012	17.4417	6.49749	26.1917	25.095
45.7012	-94.0014	27009	Minnesota	Benton County	10.1451	329.392	974.143	14518	11.7442	50.0425	1.35186	96.4837	0.461794	8.375	34.7965	23.8917	25.4
44.0382	-94.0641	27013	Minnesota	Blue Earth County	10.7856	290.712	978.797	14545.7	13.0581	50.0574	2.14454	95.1108	0.338531	12.5417	30.6723	22.45	25.435
44.2465	-94.7336	27015	Minnesota	Brown County	8.83254	292.306	978.635	14588.9	13.2561	49.5957	2.65813	99.0405	0.120295	7.78333	16.7261	25.1583	26.215
46.6038	-92.671	27017	Minnesota	Carlton County	16.0717	356.277	970.873	13963.6	10.6529	51.5029	1.12391	91.8363	6.26901	9.25	15.1336	26.375	24.75
44.8214	-93.8006	27019	Minnesota	Carver County	7.14519	288.538	978.984	14580.9	12.5057	49.8797	3.30786	96.1016	0.250084	3.95	87.6353	17.975	23.665
46.9514	-94.3338	27021	Minnesota	Cass County	13.7448	407.723	964.97	14058.1	10.8954	50.7962	1.03752	87.3485	12.0345	13.2167	5.38588	25.7917	26.445
45.5054	-92.9038	27025	Minnesota	Chisago County	11.9613	274.608	980.54	14421.9	11.9127	51.412	1.4713	97.2566	0.603035	5.95833	44.7916	25.4917	25.095
46.8984	-96.4949	27027	Minnesota	Clay County	11.7808	287.996	978.895	14335.6	11.2149	48.8552	3.63783	95.7512	1.56467	11.35	20.0256	21.45	25.62
46.4911	-94.0712	27035	Minnesota	Crow Wing County	13.2918	374.435	968.872	14359.1	11.3212	49.5442	0.900523	97.9788	0.972695	10.0167	22.8595	24.3583	25.325
44.6709	-93.0625	27037	Minnesota	Dakota County	8.75648	281.257	979.84	14457.6	12.5732	49.2455	4.45798	91.2183	0.557481	4.88333	256.373	19.175	21.63
44.0207	-92.8694	27039	Minnesota	Dodge County	13.6138	381.066	968.259	14413.7	12.304	49.9179	3.79576	98.8438	0.232911	5.90833	16.7217	22.275	25.225
45.9364	-95.4606	27041	Minnesota	Douglas County	8.40608	422.692	963.348	14612.6	11.4679	49.9142	0.774934	98.8181	0.289036	8.84167	21.0767	23.3	24.325
43.6773	-92.0937	27045	Minnesota	Fillmore County	7.48159	364.108	970.254	14453.2	12.6076	49.5792	0.747643	99.2682	0.128032	9.86667	9.45405	21.5083	23.31
43.6742	-93.3503	27047	Minnesota	Freeborn County	11.8085	378.924	968.564	14529.5	12.6904	49.2884	7.37245	98.291	0.266263	9.35	17.3838	26.2333	25.245
44.4062	-92.716	27049	Minnesota	Goodhue County	12.2626	297.368	977.943	14392.8	12.3822	49.5929	1.94938	97.0538	1.20712	6.49167	23.0383	23.7167	25.19
45.0061	-93.4752	27053	Minnesota	Hennepin County	9.41023	269.034	981.247	14443.1	12.4129	49.1914	5.40156	81.2382	1.31584	9.84167	780.885	20.0583	20.32
47.0956	-94.9133	27057	Minnesota	Hubbard County	14.0124	439.855	961.235	14082.3	10.625	50.1459	1.12807	96.4784	2.77854	11.35	8.12577	24.775	25.195
45.5624	-93.2963	27059	Minnesota	Isanti County	12.8344	287.938	978.981	14521.6	11.88	50.332	1.26073	97.929	0.60531	6.90833	31.0042	25.7667	24.83
47.4908	-93.6131	27061	Minnesota	Itasca County	13.2989	410.745	964.526	13741.5	10.3142	50.2044	0.749575	95.3033	3.94865	11.0333	6.42807	25.3917	24.555
45.9478	-93.2978	27065	Minnesota	Kanabec County	10.7694	318.31	975.386	14360.9	11.4093	50.4835	1.07663	98.3887	0.741363	10.675	11.6823	27.65	24.855
45.1527	-95.005	27067	Minnesota	Kandiyohi County	8.33279	351.873	971.634	14634.5	12.4051	49.5888	9.65113	97.5349	0.404262	10.275	20.146	23.025	25.09
48.2455	-93.7828	27071	Minnesota	Koochiching County	12.7777	357.355	970.648	13416.1	9.97117	49.7626	0.788763	96.5388	2.61274	12.075	1.72116	27.6417	24.68
47.5171	-91.4117	27075	Minnesota	Lake County	17.2426	354.846	970.77	13819.2	8.80743	50.2905	0.633199	98.863	0.625634	8.74167	2.0261	24.5333	24.95
44.3734	-93.7302	27079	Minnesota	Le Sueur County	12.6966	303.939	977.226	14514.5	12.7625	50.2014	4.53561	98.8071	0.318944	6.95833	23.0327	23.325	26.06
44.4092	-95.8473	27083	Minnesota	Lyon County	11.179	372.411	969.405	14608.5	13.3159	49.2692	4.88968	95.1894	0.480963	9.56667	13.7322	21.0667	25.74
44.8216	-94.2723	27085	Minnesota	McLeod County	8.83888	317.586	975.607	14618.6	12.4646	49.7754	4.53636	98.441	0.234979	6.35	28.2536	23.4833	25.545
43.6771	-94.5372	27091	Minnesota	Martin County	10.3227	363.216	970.458	14595.4	13.3017	48.9756	2.79736	98.8116	0.216755	10.1917	11.5304	25.1	25.72
45.1232	-94.5273	27093	Minnesota	Meeker County	15.9001	340.047	972.976	14568.7	12.2319	50.6558	2.71161	99.0239	0.190313	8.09167	14.6688	24.2333	25.3
45.929	-93.633	27095	Minnesota	Mille Lacs County	9.73642	338.717	973.017	14419.4	11.4124	49.9758	1.1843	93.5276	5.64878	10.1167	16.5525	27.1583	25.12
46.0205	-94.2666	27097	Minnesota	Morrison County	16.3083	362.336	970.305	14418.1	11.5618	50.4666	0.933362	98.9292	0.318884	10.675	11.1802	25.4417	24.945
43.6662	-92.7595	27099	Minnesota	Mower County	12.1799	377.325	968.706	14498	12.4157	49.5248	7.08822	96.4272	0.300423	10.3083	21.0286	24.5	24.99
44.3588	-94.2457	27103	Minnesota	Nicollet County	10.8691	274.979	980.609	14574.8	12.9122	49.8323	2.76898	96.6057	0.327899	8.23333	26.6416	20.3333	24.625
43.6777	-95.7631	27105	Minnesota	Nobles County	8.26633	485.654	956.498	14682	13.1856	50.2843	16.3965	92.0814	0.760835	11.425	11.2494	24.3167	24.89
44.0034	-92.4067	27109	Minnesota	Olmsted County	10.3058	332.624	973.862	14392.1	12.4349	49.0021	3.3311	90.1353	0.32145	6.88333	79.2768	19.9917	24.96
46.4057	-95.7146	27111	Minnesota	Otter Tail County	13.9598	403.687	965.466	14421.8	11.0919	50.0857	2.09502	98.2066	0.588842	10.7833	11.1866	24.2667	25.07
48.0692	-96.0377	27113	Minnesota	Pennington County	15.2833	342.357	972.43	14103.2	10.2353	49.3397	1.95437	97.0104	1.32238	10.25	8.57952	27.7167	25.1
46.1009	-92.7631	27115	Minnesota	Pine County	14.0319	315.04	975.74	14135.3	11.2037	52.7079	2.00759	94.5605	3.14978	12.3083	7.73599	28.5917	25.215
47.7743	-96.4	27119	Minnesota	Polk County	12.8256	293.772	978.153	14216.5	10.6507	49.8011	5.14567	97.0376	1.57864	11.7333	6.11746	24.55	26.76
45.0152	-93.1001	27123	Minnesota	Ramsey County	9.54487	275.118	980.531	14432.3	12.3639	48.3691	6.22286	77.8283	1.13734	12.2667	1252.6	21.25	22.66
44.4035	-95.2542	27127	Minnesota	Redwood County	15.0099	316.817	975.81	14617.3	13.3558	49.8	1.57068	93.3892	4.3727	8.79167	7.16728	24.525	24.625
44.7237	-94.9556	27129	Minnesota	Renville County	14.7054	323.837	974.932	14657.1	12.8423	50.1149	6.00286	98.7863	0.616196	9.59167	6.48103	23.675	25.065
44.3509	-93.2985	27131	Minnesota	Rice County	10.7456	313.996	976.021	14464.3	12.4479	50.8783	6.83807	94.8665	0.55801	8.11667	46.8754	22.5	24.975
48.7611	-95.8215	27135	Minnesota	Roseau County	10.5828	330.812	973.66	13740.4	9.393	51.1959	0.573574	96.1017	1.51639	7.25833	3.73182	26.1	25.01
47.5839	-92.4636	27137	Minnesota	St. Louis County	13.4379	368.347	969.315	13644.5	9.59279	49.5659	1.01727	95.2217	2.40387	12.4417	12.3932	24.75	21.915
44.6519	-93.5346	27139	Minnesota	Scott County	9.89336	271.258	981.013	14504.6	12.6484	50.1703	3.66095	92.245	0.996342	3.94167	121.178	19.3833	25.09
45.4432	-93.7751	27141	Minnesota	Sherburne County	13.3926	294.811	978.21	14509	12.1323	51.1571	1.76449	96.5801	0.551257	5.11667	69.002	22.8	24.385
44.5757	-94.2301	27143	Minnesota	Sibley County	11.2615	302.663	977.363	14601.7	12.673	50.4661	6.31905	98.7941	0.259425	8.425	10.008	23.5417	25.54
45.5552	-94.6105	27145	Minnesota	Stearns County	9.7568	339.651	972.975	14565.1	11.8962	50.4226	2.04669	95.4339	0.364161	9.36667	40.6182	21.55	24.31
44.0153	-93.2205	27147	Minnesota	Steele County	8.26422	366.768	969.917	14453.3	12.3979	49.5403	5.04337	96.4627	0.194794	7.13333	31.6855	23.1667	24.02
46.0666	-94.9006	27153	Minnesota	Todd County	10.6057	402.426	965.666	14443.8	11.4293	50.7063	3.42829	98.6026	0.460173	12.75	10.0944	25.575	26.25
44.2897	-92.2333	27157	Minnesota	Wabasha County	9.35879	290.136	978.8	14318.9	12.5179	50.1285	2.20576	98.8336	0.24517	6.93333	15.9731	22.875	26.635
46.5868	-94.9883	27159	Minnesota	Wadena County	12.1915	410.81	964.66	14193.5	11.169	49.4837	1.09186	98.2989	0.600735	14.125	9.93076	26.1583	25.845
45.0379	-92.8901	27163	Minnesota	Washington County	8.78951	282.792	979.625	14422.6	12.2647	49.5784	2.72292	92.2439	0.542638	4.38333	216.042	19.5833	23.605
43.9823	-91.7767	27169	Minnesota	Winona County	9.46735	280.468	979.928	14340	12.5437	49.0126	1.78359	96.3726	0.269283	11.6083	31.2112	21.375	26.015
45.1751	-93.9664	27171	Minnesota	Wright County	10.3792	297.291	977.934	14571.2	12.2343	50.3962	1.81836	97.5716	0.390536	5.15833	63.0789	22.4583	24.79
31.4862	-91.3518	28001	Mississippi	Adams County	12.1843	53.7464	1007.04	17588.7	25.3689	47.99	3.58296	45.5064	0.283419	25.925	27.8966	27.1583	31.915
34.8866	-88.581	28003	Mississippi	Alcorn County	15.4187	145.697	996.313	16633.5	21.717	48.5842	1.90754	88.1831	0.184894	17.525	34.4651	28.3583	27.375
33.0905	-89.5886	28007	Mississippi	Attala County	12.4659	126.421	998.616	17437.4	23.3811	47.6783	1.46667	58.3212	0.19604	22.35	10.2477	27.65	32.03
33.7993	-90.8845	28011	Mississippi	Bolivar County	7.36586	42.2828	1008.33	17239.8	23.7645	46.6421	1.50547	34.041	0.126781	32.5167	16.3922	25.4833	34.055
33.9366	-89.3371	28013	Mississippi	Calhoun County	11.1878	94.6131	1002.25	17141.5	22.7584	47.8232	3.71002	70.8674	0.130489	19.5667	9.83707	29.6833	31.145
32.0484	-88.686	28023	Mississippi	Clarke County	10.2854	91.2465	1002.69	17805.8	24.1164	47.7638	0.70453	64.8396	0.218982	20.2333	9.58613	25.9417	29.68
33.6617	-88.7833	28025	Mississippi	Clay County	11.5703	71.9709	1004.88	17220.8	23.1227	46.9606	0.874208	42.33	0.102641	23.225	20.179	26.3667	32.675
34.2287	-90.6032	28027	Mississippi	Coahoma County	12.6612	50.2255	1007.4	17038.5	23.2653	45.894	1.04021	26.5438	0.0917574	32.4167	19.7427	28.9083	35.125
31.8669	-90.4488	28029	Mississippi	Copiah County	9.63671	114.375	1000.05	17575.3	24.5261	48.4036	1.86876	48.3099	0.148518	22.5833	14.5059	27.5	34.18
31.6333	-89.5489	28031	Mississippi	Covington County	11.3506	101.855	1001.48	17699.8	24.4915	48.3294	1.29857	64.2048	0.118868	21.5333	18.1852	26.7917	30.54
34.8743	-89.9932	28033	Mississippi	DeSoto County	13.1963	95.1323	1002.18	16685.6	22.3259	49.0727	3.7177	80.9304	0.348014	8.68333	108.384	27.9917	25.9
31.1886	-89.2594	28035	Mississippi	Forrest County	11.2886	61.3757	1006.15	17847.4	24.9672	47.4887	2.32783	63.9085	0.304912	23.1667	60.3179	25.5	29.28
30.8554	-88.6423	28039	Mississippi	George County	16.5461	44.797	1008.07	17799.9	25.1301	50.5985	1.93372	90.6823	0.273436	16.55	16.754	28.6417	28.83
33.77	-89.8027	28043	Mississippi	Grenada County	10.879	71.4596	1004.94	17266.8	23.1688	46.9339	0.742381	58.0666	0.15389	20.3333	20.5712	28.5833	31.75
30.3914	-89.4799	28045	Mississippi	Hancock County	19.8985	8.00793	1012.32	18466.2	25.2694	49.6464	2.58249	91.0661	0.576353	16.625	35.5526	29.5	27.635
30.4165	-89.0834	28047	Mississippi	Harrison County	16.9074	9.3185	1012.17	18369.9	24.8535	49.6689	3.78657	73.9916	0.601247	16.375	124.929	30.275	27.35
32.2679	-90.4659	28049	Mississippi	Hinds County	9.53793	95.2662	1002.24	17585.9	24.459	46.9841	1.1353	33.6761	0.173753	21.4583	109.997	24.275	29.89
33.1259	-90.0912	28051	Mississippi	Holmes County	10.9805	79.8168	1004	17446.5	23.8291	46.822	0.743954	18.4887	0.142564	38.2667	10.3889	27.225	37.615
34.2811	-88.3631	28057	Mississippi	Itawamba County	16.8062	108.849	1000.59	16785.2	22.3789	48.6376	1.12613	92.9574	0.18047	14.45	16.7465	29.725	28.445
30.4585	-88.62	28059	Mississippi	Jackson County	15.4405	6.23046	1012.53	18275.4	24.9569	49.436	3.1232	75.8801	0.421492	14.5833	71.8416	29.4583	29.085
32.017	-89.1194	28061	Mississippi	Jasper County	11.6252	113.614	1000.11	17703.7	23.9871	48.0173	0.673524	46.8758	0.094538	20.7167	10.1195	25.275	33.38
31.621	-89.1673	28067	Mississippi	Jones County	11.0834	77.9184	1004.24	17819.5	24.7061	48.5573	3.39008	71.5846	0.489948	20.55	36.6963	26.225	30.915
34.3493	-89.4859	28071	Mississippi	Lafayette County	10.522	121.108	999.176	16917.9	22.3227	49.1976	1.74102	73.0183	0.243493	18.5417	26.0673	21.8417	27.02
31.1971	-89.515	28073	Mississippi	Lamar County	11.5985	94.4323	1002.35	17802	24.7496	48.4472	1.62859	82.9246	0.210071	13.9917	36.2366	23.4417	26.74
32.404	-88.6604	28075	Mississippi	Lauderdale County	11.8038	113.631	1000.1	17723.1	23.7355	47.8033	1.49883	58.2901	0.243959	20.8583	43.1559	26.5583	29.525
31.55	-90.1075	28077	Mississippi	Lawrence County	13.8268	91.61	1002.67	17658.3	24.6517	48.6004	1.33033	67.7318	0.181235	18.8	11.7495	27.4083	31.29
32.7533	-89.5226	28079	Mississippi	Leake County	10.9559	121.182	999.23	17430.6	23.6409	50.8548	3.19448	54.574	5.59699	22.3583	14.9412	28.4917	30.78
34.289	-88.6809	28081	Mississippi	Lee County	11.6995	97.5151	1001.91	16911.9	22.5237	47.981	1.77312	72.909	0.17527	15.7583	67.658	26.2667	27.155
33.5498	-90.2949	28083	Mississippi	Leflore County	8.11509	38.1909	1008.81	17315.3	23.8651	47.9754	2.06968	28.8168	0.235283	35.1833	22.7099	27.5667	35.355
31.5352	-90.4536	28085	Mississippi	Lincoln County	9.84918	134.477	997.754	17593.9	24.5795	47.9913	0.829374	69.5651	0.177635	18.5583	22.328	26.1083	31.525
33.4714	-88.4397	28087	Mississippi	Lowndes County	12.7302	61.3496	1006.12	17292.9	23.385	47.308	1.3509	56.0766	0.199347	20.7083	46.1752	24.7833	31.015
32.6344	-90.0342	28089	Mississippi	Madison County	11.1309	89.6389	1002.87	17534.7	24.0506	47.7303	2.00911	59.6686	0.274914	13	45.3388	19.7917	29.8
31.2301	-89.8217	28091	Mississippi	Marion County	10.0182	70.6766	1005.08	17812.4	24.8316	48.3017	0.974179	67.2052	0.198355	23.9917	18.5437	30	29.49
34.7662	-89.5042	28093	Mississippi	Marshall County	10.8381	136.19	997.417	16700.9	21.8961	49.4612	2.06305	49.7204	0.212223	20.8167	19.7045	31.175	32.83
33.89	-88.485	28095	Mississippi	Monroe County	9.0171	81.86	1003.73	17075.1	22.9373	47.4877	0.81127	68.8273	0.135286	18.1917	18.9849	28.1167	30.65
32.7525	-89.1193	28099	Mississippi	Neshoba County	8.54935	141.101	996.937	17446.1	23.455	47.7801	1.4305	63.9935	15.2077	20.2583	19.7104	30.6583	31.165
32.402	-89.1184	28101	Mississippi	Newton County	13.9727	132.208	997.97	17565.8	23.7215	47.9064	1.07597	64.7323	4.42248	18.45	14.5008	25.5917	32.4
33.4223	-88.8762	28105	Mississippi	Oktibbeha County	9.4942	95.0878	1002.21	17329.8	23.1515	49.8653	1.285	59.763	0.190114	25.575	37.6042	19.6833	28.355
34.3652	-89.9631	28107	Mississippi	Panola County	12.7526	84.5506	1003.41	16934	22.6764	48.0575	1.28593	50.8557	0.209024	23.9833	19.5282	29.375	30.42
30.7738	-89.5868	28109	Mississippi	Pearl River County	13.0832	40.7631	1008.53	17793.2	25.1445	49.0479	2.11045	86.4986	0.598791	19.4917	24.8491	30.65	28.62
31.1775	-90.3977	28113	Mississippi	Pike County	9.89325	115.879	999.893	17692.4	24.8676	47.278	0.982359	49.4523	0.254153	25.1083	37.2156	28.0917	32.78
34.2271	-89.0372	28115	Mississippi	Pontotoc County	13.172	125.542	998.666	16927.5	22.3441	48.8265	3.81944	85.208	0.393333	14.3417	22.0395	29.3083	28.37
34.6209	-88.5222	28117	Mississippi	Prentiss County	14.7311	136.601	997.375	16729.2	21.9907	48.6182	0.923698	86.0834	0.208936	17.3833	23.7158	29.4917	26.69
32.2621	-89.9466	28121	Mississippi	Rankin County	12.9074	103.512	1001.28	17529.6	24.1264	48.6889	1.98229	80.2582	0.217065	10.625	64.1129	25.9	26.515
32.4271	-89.5332	28123	Mississippi	Scott County	12.1451	130.913	998.121	17471.3	23.7835	48.7356	7.86169	59.9233	0.494887	19.775	17.8581	29.2583	33.39
31.9025	-89.9177	28127	Mississippi	Simpson County	16.8773	118.672	999.545	17547.1	24.2255	48.5468	1.29988	64.5652	0.187514	21.15	18.041	28.325	30.96
32.019	-89.495	28129	Mississippi	Smith County	15.8263	117.104	999.718	17619.4	24.0797	48.8799	0.876119	76.1179	0.101898	18.3333	9.88161	26.2833	28.095
30.7902	-89.1123	28131	Mississippi	Stone County	19.2045	60.2395	1006.28	17762.5	25.0727	49.8126	1.30264	79.6361	0.391551	18.45	13.3215	29.7083	28.94
33.6055	-90.5951	28133	Mississippi	Sunflower County	11.1592	37.7739	1008.86	17329.6	23.9379	54.0565	1.31936	27.6278	0.163431	36.0083	17.9056	27.8083	35.1
34.6496	-89.9431	28137	Mississippi	Tate County	14.8865	91.0904	1002.65	16760	22.4681	48.3143	1.55459	68.6733	0.20513	15.85	25.6716	29.4083	30.6
34.7636	-88.9188	28139	Mississippi	Tippah County	12.6102	156.079	995.115	16664.3	21.6567	48.6053	3.28887	83.2599	0.270515	17.4167	18.1045	29.3917	30.68
34.7377	-88.2361	28141	Mississippi	Tishomingo County	19.2273	160.774	994.585	16642	21.8051	48.1591	2.37455	96.509	0.269069	16.0167	17.5651	30.4	26.12
34.4891	-89.0023	28145	Mississippi	Union County	15.4276	122.359	999.02	16837.7	22.067	48.6056	2.94798	84.6509	0.171915	14.2917	24.3728	29.0417	27.435
31.1645	-90.1034	28147	Mississippi	Walthall County	17.6474	104.605	1001.18	17779.8	24.7708	48.0081	1.36557	54.5173	0.232959	24.625	14.6043	27.25	31.38
32.357	-90.8518	28149	Mississippi	Warren County	15.3375	57.3809	1006.61	17630.5	24.7277	47.2413	1.47398	53.5411	0.267225	18.95	32.3071	25.975	33.865
33.2731	-90.9444	28151	Mississippi	Washington County	8.90618	36.453	1009.02	17462.1	24.2199	46.6812	0.956807	31.3394	0.139228	31.475	30.2283	27.0333	34.585
31.6448	-88.6821	28153	Mississippi	Wayne County	9.04743	70.0895	1005.14	17936.6	24.6447	47.7229	0.881306	61.3466	0.141025	22.6167	10.0516	26.025	29.32
33.0787	-89.0374	28159	Mississippi	Winston County	12.6984	148.862	996.031	17388.8	23.1478	48.2856	1.03845	54.5438	0.892759	22.4083	12.5167	26.5083	34.13
34.0307	-89.7038	28161	Mississippi	Yalobusha County	17.6875	100.528	1001.57	17120.2	22.7238	47.7618	1.02003	61.1687	0.225461	21.5	10.7233	29.125	31.975
32.7657	-90.3879	28163	Mississippi	Yazoo County	14.2771	55.7798	1006.78	17522.7	24.1499	52.548	4.36393	43.3086	0.272375	31.6167	11.8195	28.4083	34.09
40.1907	-92.6036	29001	Missouri	Adair County	11.5307	281.644	980.271	15301.8	16.7827	47.2719	1.71705	96.1408	0.30498	19.9083	17.0993	23.775	26.44
39.9889	-94.8036	29003	Missouri	Andrew County	9.50776	301.231	978.114	15460.4	17.5299	49.0807	1.27129	98.7636	0.316576	8.78333	14.8301	25.8667	27.44
39.2145	-91.8434	29007	Missouri	Audrain County	17.3689	240.422	985.119	15601.6	17.8521	45.8081	1.57426	91.8015	0.34278	15.375	14.3284	30.8167	28.28
36.6994	-93.8343	29009	Missouri	Barry County	14.9123	404.361	966.76	16303.7	19.7225	49.5805	6.40682	97.6113	1.18241	16.8	17.321	30.2	27.68
37.5008	-94.3441	29011	Missouri	Barton County	13.8694	292.283	979.389	16044.8	19.7375	49.1829	1.33515	98.0091	1.14301	14.8	8.25656	29.4333	28.205
38.2572	-94.3392	29013	Missouri	Bates County	13.3735	256.14	983.447	15924.4	19.1848	49.188	1.34583	98.2584	0.651825	14.6417	7.73179	30.6833	28.185
38.301	-93.2879	29015	Missouri	Benton County	17.4885	260.894	982.883	15955.1	18.9852	49.8389	1.21095	98.8142	0.598857	17.5083	9.99142	30.8833	27.16
38.9897	-92.3108	29019	Missouri	Boone County	10.8924	226.071	986.804	15682.1	18.2145	48.3713	2.42986	86.1454	0.524164	14.1083	83.3849	21.7167	24.3
39.6604	-94.8082	29021	Missouri	Buchanan County	14.4694	286.671	979.82	15570.3	17.9022	49.5217	3.53839	93.2521	0.52537	13.7833	81.9102	31.3833	27.505
36.7152	-90.4031	29023	Missouri	Butler County	18.0889	117.654	999.504	16259	20.7941	48.1051	1.30939	92.9831	0.688562	19.1333	23.0847	33.2833	29.415
38.836	-91.9241	29027	Missouri	Callaway County	16.6751	230.614	986.28	15690.2	18.202	51.5068	1.32176	93.1628	0.644892	11.0083	19.5504	28.0917	27.575
38.032	-92.7651	29029	Missouri	Camden County	14.7745	247.588	984.404	15944.8	18.9661	49.8238	1.64955	98.4955	0.59131	12.8333	23.7706	29.0333	26.92
37.3839	-89.6849	29031	Missouri	Cape Girardeau County	10.373	135.829	997.336	15882.1	19.5973	48.2649	1.44329	91.9084	0.425843	12.6833	47.8708	25.1583	26.84
38.6472	-94.3542	29037	Missouri	Cass County	14.3997	296.627	978.772	15761.5	18.6693	48.9295	3.11717	95.563	0.70405	7.44167	50.3493	27.1333	28.045
37.7337	-93.85	29039	Missouri	Cedar County	16.3692	275.184	981.299	16030.5	19.4283	49.2251	1.28675	98.6418	0.708844	18.8	11.3589	29.975	27.585
36.9697	-93.1876	29043	Missouri	Christian County	11.9895	381.584	969.243	16160.5	19.2624	48.7583	1.97063	97.9629	0.728999	9.71667	44.7583	24.1	24.58
39.3156	-94.4215	29047	Missouri	Clay County	14.2814	273.407	981.364	15634.1	18.1418	48.7379	4.76726	92.7428	0.685848	6.89167	195.761	26.0583	27.14
39.6087	-94.3958	29049	Missouri	Clinton County	16.4797	302.369	978.007	15579.6	17.7255	49.6695	1.36638	97.317	0.544811	9.38333	18.5171	27.725	27.245
38.5068	-92.2714	29051	Missouri	Cole County	12.3408	201.238	989.73	15759.3	18.9785	50.9519	1.79592	87.3364	0.438703	9.60833	72.1904	25.1833	26.5
38.8454	-92.8123	29053	Missouri	Cooper County	16.2482	217.47	987.827	15726	18.5804	53.3619	1.07495	90.4601	0.419032	12.775	11.7549	29.925	28.17
37.9666	-91.3139	29055	Missouri	Crawford County	15.7411	281.503	980.499	15882.7	18.6938	49.5832	1.20406	98.9097	0.485323	16.6333	12.4197	32.9333	26.37
37.6836	-93.0338	29059	Missouri	Dallas County	19.6313	339.288	973.954	15963.6	18.8529	49.7591	1.24842	98.541	0.918303	17.3083	11.6265	31.1917	27.895
39.8947	-94.4072	29063	Missouri	DeKalb County	11.827	290.861	979.294	15479.2	17.4857	63.5171	1.38366	87.7763	0.629172	15.45	11.6817	30.475	28.245
37.6033	-91.4959	29065	Missouri	Dent County	15.5744	360.483	971.535	15932.5	18.6781	49.0508	0.811905	98.304	0.88467	18.1833	7.80448	31.8833	27.545
36.9465	-92.5159	29067	Missouri	Douglas County	17.5342	360.528	971.644	16223.7	19.4979	49.4703	0.804061	98.623	0.900375	20.0167	6.35709	30.2833	27.325
36.153	-90.0623	29069	Missouri	Dunklin County	16.4206	82.9558	1003.55	16403.6	21.3201	47.6414	3.86732	89.6314	0.347037	23.45	23.0417	34.15	26.75
38.4083	-91.0734	29071	Missouri	Franklin County	16.3673	196.02	990.314	15802.9	18.7565	49.5282	1.0544	98.1474	0.341414	9.225	40.9211	29.6667	26.53
38.4412	-91.5058	29073	Missouri	Gasconade County	11.6669	238.343	985.418	15767.4	18.487	48.8952	0.675983	99.2367	0.20762	11.0333	11.3996	29.4917	27.59
37.2582	-93.3406	29077	Missouri	Greene County	13.9269	388.604	968.433	16057.9	19.1122	48.5876	2.43228	94.4263	0.83797	13.7917	146.8	26.3583	25.855
38.3865	-93.7926	29083	Missouri	Henry County	16.8977	241.202	985.145	15932.3	19.0729	48.963	1.30631	97.8133	0.647733	15.225	12.2472	30.6583	28.58
37.9367	-93.3228	29085	Missouri	Hickory County	17.4395	286.97	979.917	15996.8	19.063	48.8415	0.81204	98.7734	0.732358	19.075	9.01535	31.8167	26.735
36.7744	-91.8874	29091	Missouri	Howell County	17.0651	330.195	975.09	16309.1	19.6902	48.3675	1.44546	97.9263	1.0841	19.1667	16.037	29.175	26.79
39.0072	-94.3425	29095	Missouri	Jackson County	13.8393	279.416	980.701	15680.4	18.3695	48.2356	6.74861	72.6676	0.770655	13.3167	422.168	27.6667	25.96
37.2009	-94.3389	29097	Missouri	Jasper County	14.8581	304.304	978.037	16119.1	19.8392	48.5995	5.18501	94.6643	1.84991	16.1167	66.5363	29.2333	27.1
38.2574	-90.5431	29099	Missouri	Jefferson County	14.5638	179.294	992.26	15834.3	18.9449	49.7887	1.28389	98.0011	0.373128	8.575	122.599	30.4	27.19
38.7459	-93.806	29101	Missouri	Johnson County	11.9615	247.967	984.329	15778.5	18.6457	50.3732	2.9852	92.4626	0.778219	13.1667	23.549	24.7583	26.56
37.6597	-92.5948	29105	Missouri	Laclede County	12.9774	364.744	971.058	15929.3	18.7	49.1373	1.59213	98.0122	0.700401	15.5917	17.1492	31.875	27.485
39.0687	-93.8026	29107	Missouri	Lafayette County	9.75497	247.389	984.368	15667.9	18.3664	49.0987	1.6644	96.4633	0.402273	10.9417	20.3355	28.2333	27.905
37.1061	-93.8333	29109	Missouri	Lawrence County	13.9857	394.817	967.77	16121.1	19.3429	49.3625	4.7012	98.1706	1.05364	15.325	23.326	29.5667	27.965
39.0586	-90.9578	29113	Missouri	Lincoln County	15.007	176.916	992.487	15674.5	18.2555	49.8108	1.62028	96.956	0.441171	9.6	28.1666	30.15	27.29
39.8644	-93.108	29115	Missouri	Linn County	14.3664	239.475	985.182	15389.9	17.3654	47.6889	1.09026	98.5387	0.303482	14.9083	8.22045	29.3417	26.715
39.7786	-93.5482	29117	Missouri	Livingston County	11.9912	229.023	986.415	15441.8	17.6699	45.3168	0.907863	96.5602	0.33522	14.3833	10.6483	29.025	27.2
36.6302	-94.344	29119	Missouri	McDonald County	15.3806	327.76	975.46	16326.5	20.4457	50.6429	10.2393	94.3333	3.89813	19.1417	16.038	31.1917	26.54
39.8298	-92.5643	29121	Missouri	Macon County	15.4183	250.679	983.892	15413	17.3713	49.0415	0.850128	96.6728	0.32689	13.75	7.4822	28.0583	27.195
37.4732	-90.3455	29123	Missouri	Madison County	14.2356	247.671	984.41	15899.8	19.13	48.7381	1.23837	99.0558	0.29073	17.2667	9.35749	32.4833	27.39
39.8075	-91.6354	29127	Missouri	Marion County	11.9145	181.799	991.882	15392.9	17.7192	47.6243	1.10296	93.7068	0.266414	14.4667	25.0048	29.8667	27.21
38.2167	-92.4299	29131	Missouri	Miller County	11.9822	250.826	984.031	15860.8	18.9504	49.5299	1.17976	98.6145	0.568653	15.4667	15.8685	31.2667	26.795
38.9352	-91.4654	29139	Missouri	Montgomery County	17.2943	226.988	986.691	15708.2	18.1271	49.7721	1.05309	97.2631	0.228933	13.5417	8.76011	30.05	27.44
38.4208	-92.8748	29141	Missouri	Morgan County	13.0473	269.003	981.917	15855.4	18.6081	49.5655	1.25318	98.2577	0.725832	17.1667	12.9704	30.95	26.755
36.5943	-89.6559	29143	Missouri	New Madrid County	11.4369	87.7736	1002.98	16255	20.8701	47.8877	1.00583	83.4346	0.232148	21.9583	10.9364	31.6583	27.54
36.908	-94.3347	29145	Missouri	Newton County	12.2747	337.63	974.297	16189	20.0531	49.2617	3.23672	94.6609	2.77551	13.975	34.1234	27.2417	26.95
40.3605	-94.8833	29147	Missouri	Nodaway County	13.0574	327.361	975.07	15401.6	17.0255	50.2416	1.0143	96.2974	0.235661	14.5833	9.93672	23.9417	26.95
36.6849	-91.4029	29149	Missouri	Oregon County	16.6546	239.757	985.406	16344.6	20.085	49.2541	1.11188	97.2096	2.35987	22.6083	5.1374	30.9333	28.525
38.4643	-91.8595	29151	Missouri	Osage County	17.6657	219.702	987.585	15755.9	18.7591	51.2149	0.574242	99.3823	0.225351	9.14167	8.55103	27.8667	25.925
36.6496	-92.4586	29153	Missouri	Ozark County	18.9081	277.696	981.145	16365.2	20.6531	49.8701	1.07716	98.9072	0.723612	21.5	4.9908	31.0333	27.83
36.2099	-89.7859	29155	Missouri	Pemiscot County	16.9085	80.0171	1003.89	16390.6	21.2826	47.2889	1.71605	72.3277	0.270067	27.8167	15.0771	33.5417	27.855
37.7111	-89.8021	29157	Missouri	Perry County	15.1061	171.086	993.23	15790.5	19.2473	49.7101	1.10378	98.6968	0.294581	10.5667	15.0949	30.15	27.555
38.7274	-93.2852	29159	Missouri	Pettis County	12.218	260.433	982.896	15752.5	18.591	48.7589	5.58986	95.2047	0.600208	14.3417	22.8181	29.75	26.09
37.8663	-91.7903	29161	Missouri	Phelps County	12.8608	311.696	977.074	15907.2	18.7937	51.6251	1.67022	94.1729	0.724475	16.1667	24.4417	26.6	27.23
39.3442	-91.171	29163	Missouri	Pike County	13.4056	208.03	988.86	15538.6	17.9226	54.6314	1.75538	90.6966	0.241358	16.025	10.6001	31.1167	27.93
39.3787	-94.7615	29165	Missouri	Platte County	11.3759	279.242	980.706	15609.7	18.2277	49.2878	3.95323	91.8463	0.616371	5.76667	74.9238	22.375	26.13
37.6168	-93.4008	29167	Missouri	Polk County	14.4428	320.599	976.107	15982.7	19.1457	49.0979	1.63083	98.0617	0.780596	17.45	17.6207	28.0167	26.25
37.8248	-92.207	29169	Missouri	Pulaski County	13.2017	300.789	978.327	15928.6	18.9158	54.7151	7.53024	81.9543	1.28452	13.275	32.351	27.1917	27.65
39.5535	-91.5248	29173	Missouri	Ralls County	16.3348	196.774	990.151	15488.4	17.7886	50.619	0.664002	98.4019	0.156533	9.99167	8.11726	28.0167	27.555
39.4416	-92.4927	29175	Missouri	Randolph County	16.8882	250.194	983.996	15538.6	17.8613	51.9635	1.37295	92.0489	0.453896	15.6833	20.1349	31.1417	29.52
39.3084	-93.9957	29177	Missouri	Ray County	18.1456	254.665	983.502	15605.5	18.0529	50.132	1.39951	97.6137	0.45402	9.06667	15.9912	30.3417	26.835
36.6489	-90.8671	29181	Missouri	Ripley County	14.2157	145.807	996.227	16294.8	20.4386	48.8165	0.984553	98.2262	1.19979	22.9333	8.47805	32.2083	28.26
38.7811	-90.6749	29183	Missouri	St. Charles County	10.4676	163.621	994.055	15738.6	18.6496	49.1891	2.16511	94.1477	0.311384	4.85	222.508	23.125	25.31
37.8902	-90.1812	29186	Missouri	Ste. Genevieve County	14.1925	190.714	990.943	15799.1	18.979	50.3281	0.756613	98.5866	0.300528	9.85	13.9158	29.4417	26.62
37.8107	-90.4739	29187	Missouri	St. Francois County	15.1315	270.436	981.761	15829.3	18.6819	52.2261	1.01422	95.591	0.434312	15.9833	52.0189	32.075	28.41
38.6407	-90.446	29189	Missouri	St. Louis County	10.5051	168.37	993.512	15751.1	18.7642	47.347	1.94306	74.8632	0.280198	8.60833	765.632	22.9333	24.57
39.1358	-93.2042	29195	Missouri	Saline County	8.27957	224.306	987.028	15663.6	18.4445	49.2172	6.01255	92.3547	0.49554	15.3	11.8593	29.0333	27.68
37.0478	-89.5681	29201	Missouri	Scott County	12.361	104.01	1001.06	16076.1	20.0985	47.9729	1.43003	87.9414	0.299338	16.975	36.4582	31.275	28.58
36.8554	-89.9417	29207	Missouri	Stoddard County	12.0829	108.323	1000.57	16148.1	20.4537	48.2853	0.97997	98.3265	0.418995	16.7	14.0005	32.0667	28.75
36.7479	-93.4678	29209	Missouri	Stone County	11.7079	343.995	973.577	16278.6	20.0236	49.0267	1.44356	98.7418	0.716729	14.3333	25.4392	28.5	26.585
36.6498	-93.0428	29213	Missouri	Taney County	12.7088	300.792	978.494	16346.1	20.3504	48.5569	3.6491	97.3058	1.11675	14.6333	27.3782	27.7	26.13
37.3143	-91.9645	29215	Missouri	Texas County	13.499	384.167	968.885	16054.1	18.801	50.7184	1.31634	96.0584	1.07401	21.1667	8.11142	30.525	26.79
37.8502	-94.3416	29217	Missouri	Vernon County	17.5492	254.484	983.678	16027.9	19.6026	48.4466	1.22687	97.9468	0.872305	17.4667	9.57566	31.25	27.435
38.7619	-91.1593	29219	Missouri	Warren County	18.0889	225.857	986.833	15749.1	18.2603	49.752	2.20678	96.6779	0.498334	9.85833	25.5829	28.25	28.06
37.9423	-90.8971	29221	Missouri	Washington County	9.93335	281.709	980.476	15838.6	18.7036	51.514	0.860857	96.6298	0.590057	21.5417	12.3258	34.55	27.56
37.1138	-90.4609	29223	Missouri	Wayne County	17.7845	184.962	991.675	16092.7	19.9043	49.7663	0.750036	98.8528	0.563927	22.8833	6.79238	33.4583	27.24
37.2808	-92.8761	29225	Missouri	Webster County	15.1467	440.536	962.544	16053.7	18.6387	50.4863	1.44917	97.7114	0.78234	15.7333	21.925	29.3417	26.825
37.2676	-92.48	29229	Missouri	Wright County	14.7668	418.739	964.988	15996.7	18.6832	48.7514	1.01516	98.528	0.696566	22.3	10.408	30.875	27.695
38.6357	-90.2446	29510	Missouri	St. Louis city	13.2041	151.606	995.461	15763.7	18.839	47.5483	2.67611	45.0375	0.454314	23.7583	2059.67	31	30.955
45.1339	-112.893	30001	Montana	Beaverhead County	26.2799	1826.76	814.978	15776.2	7.61101	51.1443	3.21552	97.5286	1.57836	16.1833	0.631898	20.5	21.87
45.4079	-107.518	30003	Montana	Big Horn County	17.0093	1132.26	887.198	15226.4	14.4143	49.3171	3.97852	35.4274	63.981	25.2	0.980057	32.0833	32.36
48.4283	-108.968	30005	Montana	Blaine County	27.3733	919.549	908.683	14567.7	12.3484	49.6039	1.29484	51.1031	48.5547	24.5333	0.607374	29.4583	27.62
47.3164	-111.351	30013	Montana	Cascade County	21.1693	1071.91	892.549	14521.4	12.1579	49.6743	3.01926	92.2688	4.8072	13.425	11.4909	23.7667	23.94
46.2615	-105.551	30017	Montana	Custer County	30.1997	744.003	928.281	14961.5	14.7104	49.3234	1.80003	97.6572	1.63764	14.6583	1.17838	25.575	23.75
46.0991	-113.139	30023	Montana	Deer Lodge County	31.6961	1912.79	806.965	15340.4	7.80429	51.5372	2.20848	96.3001	2.82155	16.1667	4.87095	28.675	22.195
47.223	-109.223	30027	Montana	Fergus County	23.5715	1198.61	879.795	14578	12.9748	49.4373	1.12905	98.1917	1.32703	14.3667	1.03373	24.05	20.75
48.3147	-114.054	30029	Montana	Flathead County	21.3734	1056.16	892.838	14059.5	8.69232	49.7946	1.949	97.4979	1.47117	12.4833	6.26299	22.4333	16.215
45.5356	-111.173	30031	Montana	Gallatin County	17.381	1623.2	835.549	15331.8	9.24736	51.9688	2.23284	97.1198	1.11178	11.4083	11.6934	16.1167	14.245
48.7057	-112.991	30035	Montana	Glacier County	23.0859	1310.54	866.686	14376	9.22953	49.3551	1.48503	33.9737	65.5128	27.45	1.70525	33.7917	31.505
48.6283	-110.106	30041	Montana	Hill County	19.1379	869.572	914.081	14425.1	12.5173	50.0746	1.83567	78.1908	20.9459	18.0333	2.15257	27.375	25.65
46.1266	-112.057	30043	Montana	Jefferson County	14.4236	1703.44	828.038	14948.8	9.70568	50.4444	1.72995	97.7668	1.54261	9.85	2.47778	21.4167	18.59
47.6429	-114.084	30047	Montana	Lake County	22.5191	1166.89	882.313	14164.3	11.234	49.2977	3.09975	73.5772	25.613	19.7917	7.14128	26.625	22.95
47.1221	-112.383	30049	Montana	Lewis and Clark County	17.5733	1343.05	863.637	14904.4	9.75831	49.251	2.03328	96.4142	2.43341	10.9167	6.55886	20.7833	19.51
48.5422	-115.404	30053	Montana	Lincoln County	23.0952	1205.06	877.732	13988.9	9.74819	50.7508	1.92505	97.9678	1.37049	18.4417	2.04445	26.1417	20.54
45.3193	-111.917	30057	Montana	Madison County	24.9132	2007.36	798.619	15565.1	8.53746	51.3399	2.17452	98.8937	0.567617	11.9333	0.776017	20.2083	18.23
47.0273	-113.893	30063	Montana	Missoula County	18.4741	1182.27	880.254	14943.9	10.1359	50.1216	2.19718	95.1445	2.9474	15.125	15.1959	20.875	16.715
45.4219	-110.533	30067	Montana	Park County	25.2657	1701.83	827.079	15482.9	7.79489	49.5405	1.93302	98.1957	0.987514	12.4	2.15903	21.9667	16.575
46.0793	-114.119	30081	Montana	Ravalli County	21.1317	1676.45	830.198	15233	8.93467	49.7166	2.48248	98.0147	1.1951	14.3833	6.20379	22.8417	19.52
48.2827	-104.995	30085	Montana	Roosevelt County	25.6482	661.791	936.593	14588.1	12.1582	49.5652	1.20932	39.6094	59.7968	27.775	1.70438	33.25	32.595
46.1617	-106.702	30087	Montana	Rosebud County	26.509	1010.13	900.019	15061.3	14.8538	50.0915	2.94182	63.5905	35.6097	18.7833	0.708726	26.4917	28.41
47.7565	-115.18	30089	Montana	Sanders County	26.2846	1250.49	873.618	14193.3	10.9847	50.8859	1.74656	94.0439	5.36825	18.2917	1.52196	26.1417	21.3
45.896	-112.66	30093	Montana	Silver Bow County	24.2501	1746.6	823.298	15276	8.6983	49.9473	3.18913	96.6213	2.41598	15.4	18.1918	27.4667	21.45
45.937	-108.277	30111	Montana	Yellowstone County	17.1118	1002.6	900.952	15031.7	15.2544	48.8141	4.20688	94.1917	4.08366	11.55	20.1254	23.65	22.28
40.5206	-98.5	31001	Nebraska	Adams County	9.01357	588.349	946.018	15917.5	17.7626	49.3249	6.00516	96.7712	0.570972	10.7917	21.2441	23.8833	26.025
42.2157	-103.088	31013	Nebraska	Box Butte County	17.2636	1220.19	879.043	16153.3	16.3507	49.622	8.90574	94.9281	3.9374	11.525	4.19112	26.45	25.915
40.8552	-99.075	31019	Nebraska	Buffalo County	9.42256	662.267	937.95	15888.2	17.7571	49.2596	5.99571	97.5341	0.404235	11.3083	17.5472	20.775	25.765
40.9099	-96.1406	31025	Nebraska	Cass County	12.9025	346.271	972.908	15523.4	16.9514	49.7896	1.95968	98.8037	0.336204	6.56667	17.2001	23.775	26.48
41.2142	-103.012	31033	Nebraska	Cheyenne County	21.0879	1278.73	873.544	16463.2	17.2318	49.4434	5.20421	97.9921	0.742744	9.94167	3.22268	23.3167	24.475
42.3905	-96.5625	31043	Nebraska	Dakota County	11.325	342.296	973.174	15071.2	15.5724	49.7897	28.7699	91.679	2.9777	11.8	29.9508	26.75	26.045
40.8674	-99.8152	31047	Nebraska	Dawson County	11.1897	754.605	928.022	16038.4	17.8751	50.5514	28.6548	96.1091	1.25385	11.775	9.23163	25.4667	26.815
41.577	-96.6459	31053	Nebraska	Dodge County	10.551	370.431	970.08	15284.1	16.3667	48.6628	6.74692	97.7923	0.606022	10.2167	26.2683	27.0583	25.44
41.2971	-96.1541	31055	Nebraska	Douglas County	10.5215	347.558	972.733	15326.6	16.7431	49.0531	8.94095	84.066	1.02026	11.275	567.72	24.1167	24.415
40.2552	-96.6835	31067	Nebraska	Gage County	16.6584	403.712	966.506	15800.8	17.6174	48.7944	1.32317	98.4859	0.602801	10.5	10.3034	24.2917	24.18
40.866	-98.498	31079	Nebraska	Hall County	11.131	570.384	947.924	15762.5	17.4554	49.738	18.3503	95.992	1.05432	11.8167	38.9735	24.45	27.51
40.7835	-96.6887	31109	Nebraska	Lancaster County	10.9349	373.042	969.915	15634.9	17.2706	50.0185	4.59439	91.8254	0.882774	10.75	122.958	21.3833	23.02
41.0503	-100.744	31111	Nebraska	Lincoln County	16.9502	873.605	915.358	16208.2	17.8265	49.2795	6.22285	97.8334	0.723681	10.9583	5.33045	24.4417	27.265
41.9099	-97.6069	31119	Nebraska	Madison County	10.421	489.64	956.594	15277.4	16.0416	49.7251	11.281	96.2105	1.51031	11.4333	23.7606	23.3	23.56
41.5769	-97.5135	31141	Nebraska	Platte County	5.78806	457.574	960.275	15388.7	16.5365	49.8951	9.76898	98.0064	0.754898	8.325	17.839	21.925	24.8
40.1694	-100.469	31145	Nebraska	Red Willow County	16.6767	781.833	925.51	16535.4	19.2773	48.9997	3.21458	98.681	0.436704	11.225	6.06564	24.55	25.5
41.1151	-96.1091	31153	Nebraska	Sarpy County	9.93809	329.613	974.798	15411.3	16.9021	49.6771	5.82591	91.8849	0.601743	5.19167	223.378	21.075	25.865
41.2232	-96.6409	31155	Nebraska	Saunders County	12.5808	378.043	969.275	15457.3	16.7643	50.222	1.59535	99.0305	0.289689	7.5	10.3717	23.6917	26.47
41.8516	-103.706	31157	Nebraska	Scotts Bluff County	13.3341	1210.18	880.551	16251.1	17.5314	47.9863	19.1303	95.8949	2.68078	15.025	19.1006	24.7	26.875
39.5257	-118.27	32001	Nevada	Churchill County	23.5612	1282.94	873.204	18127.3	17.4166	50.1888	10.2579	88.8827	5.6578	10.4	1.91878	26.8833	22.19
36.2142	-115.014	32003	Nevada	Clark County	18.2485	653.992	940.372	19547.9	24.1191	50.5805	25.8052	79.0549	1.19363	11.1917	81.9672	28.0333	21.06
38.9051	-119.609	32005	Nevada	Douglas County	20.6569	1736.27	827.83	18615.1	14.7927	50.2581	9.15131	95.501	2.09013	7.41667	24.5031	23.7417	16.99
41.1411	-115.351	32007	Nevada	Elko County	22.8151	1804	820.331	17146.6	12.8846	51.8822	21.2659	91.5495	6.30344	8.58333	1.03118	25.6917	22.495
41.4079	-118.128	32013	Nevada	Humboldt County	27.0507	1621.91	838.446	17413.2	14.2763	52.2185	21.3996	93.2244	5.03841	10.2333	0.62391	26.7833	23.59
39.0222	-119.197	32019	Nevada	Lyon County	26.6658	1515.25	849.945	18537	16.5643	50.5647	13.0954	93.9763	3.23788	9.83333	8.51467	29.975	23.57
37.9664	-116.459	32023	Nevada	Nye County	33.0236	1047.88	896.754	18844.2	16.6272	50.8708	11.1655	93.735	2.25441	13.425	0.824161	32.65	28.415
40.7033	-119.71	32031	Nevada	Washoe County	20.4094	1487.29	851.658	18148.3	14.5671	50.5858	19.5793	88.9407	2.22318	10.6	23.3373	24.3833	18.27
39.4178	-114.901	32033	Nevada	White Pine County	29.4004	2097.1	793.49	17846.2	13.1994	56.5687	12.1209	90.0711	4.3687	13.075	0.40401	27.3	22.51
39.1534	-119.743	32510	Nevada	Carson City	23.1923	1525.46	848.498	18644.4	15.6671	51.763	17.6298	92.6266	2.81175	11.1583	147.323	27.125	19.75
43.5191	-71.4254	33001	New Hampshire	Belknap County	14.8682	211.974	987.878	14578.6	11.7865	49.1427	1.01299	98.1739	0.335453	7.875	56.8381	24.9167	21.375
43.8676	-71.2017	33003	New Hampshire	Carroll County	17.4536	273.895	980.514	14464	10.9409	49.3164	0.789614	98.7316	0.339903	8.725	19.078	24.6417	18.745
42.9255	-72.2482	33005	New Hampshire	Cheshire County	11.3053	270.981	980.958	14382.1	11.8557	48.6969	1.10413	98.0723	0.356299	8.35833	41.565	24.1583	22.775
44.6524	-71.2894	33007	New Hampshire	Coos County	17.3118	506.27	953.265	13603.1	8.68908	49.8161	0.90826	98.7383	0.36615	11.4917	7.16023	28.7833	25.8
43.9265	-71.8423	33009	New Hampshire	Grafton County	10.9817	334.041	973.347	13951.1	9.86163	49.3823	1.49353	96.0665	0.46023	8.65833	19.2718	21.5	20.955
42.9116	-71.7231	33011	New Hampshire	Hillsborough County	10.9551	102.882	1000.87	14547.3	12.5427	49.4305	4.25424	94.5202	0.356833	6.75	173.133	22.2417	21.335
43.2995	-71.6801	33013	New Hampshire	Merrimack County	12.5505	166.382	993.298	14490.5	12.1894	49.2986	1.34185	97.3288	0.334196	7.175	59.0787	22.275	21.835
42.9894	-71.0994	33015	New Hampshire	Rockingham County	10.7403	59.3741	1006.1	14978.2	13.0119	49.4418	1.72893	97.278	0.226368	4.89167	160.326	21.775	21.415
43.2932	-71.0359	33017	New Hampshire	Strafford County	10.7204	73.1189	1004.43	14700.6	12.4912	48.6616	1.45932	96.4145	0.269933	9.34167	123.735	24.2083	22.75
43.3612	-72.2221	33019	New Hampshire	Sullivan County	14.0092	305.081	976.902	14250.4	11.2214	49.4214	0.866135	98.5828	0.390518	9.15	30.465	25.3167	22.21
39.4694	-74.6338	34001	New Jersey	Atlantic County	9.07448	8.45207	1012.24	16084.8	17.0241	48.5279	14.4064	74.0393	0.577686	10.5083	182.722	26.35	24.94
40.9591	-74.0745	34003	New Jersey	Bergen County	6.31046	39.2579	1008.56	15401.9	15.6708	48.1463	13.0331	80.2769	0.31718	5.7	1470.82	18.6833	17.65
39.8758	-74.663	34005	New Jersey	Burlington County	7.42819	15.9986	1011.34	15638.7	16.8607	49.2747	5.23244	78.6615	0.340832	5.425	211.42	21.8583	23.32
39.8024	-74.9613	34007	New Jersey	Camden County	9.49008	20.1937	1010.84	15464.7	17.14	48.2628	11.7741	74.0836	0.494022	10.8417	887.088	24.5833	24.31
39.0861	-74.8477	34009	New Jersey	Cape May County	10.1064	2.6436	1012.93	16945.9	15.366	48.3871	4.53392	93.3328	0.24957	9.5	151.058	25.3083	23.24
39.3284	-75.1216	34011	New Jersey	Cumberland County	8.30664	19.274	1010.95	15923.7	16.6982	51.2738	22.7405	74.674	1.47209	14.8583	119.277	28.375	26.36
40.7872	-74.2461	34013	New Jersey	Essex County	5.03634	56.7443	1006.48	15203	15.8701	47.7507	17.7036	51.1531	0.5465	14.2167	2407.89	21.6667	23.875
39.721	-75.1437	34015	New Jersey	Gloucester County	8.99783	25.9955	1010.16	15495.2	17.2038	48.4841	3.62052	87.261	0.255405	6.58333	324.138	24.475	24.07
40.7314	-74.0786	34017	New Jersey	Hudson County	4.86538	24.7239	1010.3	15638.3	16.0641	49.2772	41.1561	70.7754	0.968586	14.7333	5101.18	22.7	21.55
40.5653	-74.912	34019	New Jersey	Hunterdon County	8.48598	111.159	1000.03	15129.7	15.6346	49.5984	3.91609	94.1768	0.168895	3.29167	113.564	17.1667	17.805
40.2825	-74.7037	34021	New Jersey	Mercer County	6.05084	29.4575	1009.74	15273.2	16.4775	48.7473	12.1615	70.7214	0.454342	8.83333	614.516	20.0917	22.24
40.4396	-74.4076	34023	New Jersey	Middlesex County	5.75522	23.1367	1010.49	15392	16.2851	49.1402	15.9696	70.3762	0.508259	6.85833	972.955	19.0667	20.605
40.2871	-74.1524	34025	New Jersey	Monmouth County	7.02347	20.1869	1010.83	15923.9	15.7013	48.6188	7.78698	86.5546	0.27278	6.03333	511.113	21.1083	18.43
40.8586	-74.5474	34027	New Jersey	Morris County	5.81584	164.833	993.666	15034.2	14.9041	48.9218	9.53406	88.3584	0.238281	3.925	397.18	17.1667	17.885
39.8658	-74.263	34029	New Jersey	Ocean County	8.68204	14.2368	1011.55	16239.9	16.4406	47.7394	6.59764	94.563	0.255432	8.05	332.551	25.2667	23.695
41.0338	-74.3003	34031	New Jersey	Passaic County	6.02448	66.9088	1005.24	15032.9	14.7516	48.5001	33.3636	78.3607	1.09147	13.2	1029.83	21.7917	22.35
39.5738	-75.3574	34033	New Jersey	Salem County	8.02916	12.4674	1011.76	15589	16.8854	48.5416	5.18232	83.2216	0.484147	9.46667	74.4273	25.2167	26.235
40.5655	-74.6199	34035	New Jersey	Somerset County	5.84793	47.8648	1007.54	15200.3	16.0308	48.7782	10.8074	79.011	0.250569	4.09167	393.586	16.1	18.725
41.1374	-74.6919	34037	New Jersey	Sussex County	8.19173	243.038	984.472	14928.4	14.2877	49.588	4.9744	96.3963	0.178081	4.51667	109.879	22.125	21.09
40.6599	-74.3087	34039	New Jersey	Union County	5.3835	28.9122	1009.79	15427.1	15.9733	48.3139	23.4403	71.8247	0.535616	8.85	1970.53	20.75	19.98
40.8535	-75.0095	34041	New Jersey	Warren County	7.66274	157.062	994.583	14969.7	14.9595	48.7416	5.33603	94.5998	0.158515	6.075	115.65	22.9083	24.35
35.054	-106.669	35001	New Mexico	Bernalillo County	18.1688	1638.87	839.505	19293.9	19.2659	48.9217	44.8862	88.2788	5.37749	14.4333	201.105	23.55	16.545
33.3616	-104.47	35005	New Mexico	Chaves County	20.0635	1146.08	889.45	19637.2	23.6614	49.1956	47.7641	94.6393	1.85526	21.475	3.98168	27.025	22.72
34.932	-108	35006	New Mexico	Cibola County	19.8432	2050.66	799.872	19079	16.5661	49.7862	35.2491	55.957	42.0955	23.7417	2.27884	28.1917	22.57
36.613	-104.64	35007	New Mexico	Colfax County	32.0088	2206.87	785.05	18448.5	15.2626	50.7199	47.0781	96.9757	2.07458	16.65	1.43831	23.4	19.045
34.573	-103.346	35009	New Mexico	Curry County	11.2739	1315.09	872.1	19133.3	22.1505	49.8741	34.7496	88.4202	1.7632	18.9083	12.6755	25.7417	23.615
32.3509	-106.832	35013	New Mexico	Dona Ana County	15.8337	1254.84	878.795	20167.8	23.9741	48.9925	64.6891	94.3638	2.06852	24.525	19.1685	20.7	19.075
32.4579	-104.306	35015	New Mexico	Eddy County	20.1301	1020.33	902.564	19711.5	24.9405	49.4147	41.1939	95.2701	1.96378	17.025	4.78323	26.7917	24.175
32.7321	-108.382	35017	New Mexico	Grant County	28.4689	1849.87	820.572	20129.3	20.5756	48.9137	48.2931	96.5266	1.87513	18.9917	2.91528	22.9333	19.365
32.7957	-103.413	35025	New Mexico	Lea County	15.6874	1127.46	891.553	19632.9	24.2952	50.5636	45.1185	92.9932	1.54913	17.8917	5.18755	26.8	26.255
33.7409	-105.449	35027	New Mexico	Lincoln County	23.9252	1957.27	810.363	19237	19.8639	49.0798	27.9417	96.1167	2.65059	16.5833	1.59985	27.0583	15.94
35.87	-106.308	35028	New Mexico	Los Alamos County	16.7717	2252.99	780.111	18657.4	14.0087	50.2712	13.1329	93.3221	0.778051	2.98333	64.1793	14.9333	15.81
32.1845	-107.747	35029	New Mexico	Luna County	23.224	1328.32	871.611	20529.4	23.9955	49.3978	59.4246	96.2227	1.71568	29.4333	3.25601	26.6083	22.925
35.5737	-108.255	35031	New Mexico	McKinley County	21.8766	2076.74	797.532	18681	16.5771	48.3278	13.1289	21.3252	77.0877	31.1583	5.09221	25.45	27.49
35.9828	-104.922	35033	New Mexico	Mora County	34.2314	2191.17	787.113	18794	16.2586	50.6802	81.3723	97.18	1.87006	23.0417	1.00679	21.5417	18.685
32.5888	-105.781	35035	New Mexico	Otero County	23.993	1446.67	859.094	19700.7	21.6959	50.0768	33.0441	86.6899	7.12503	18.0667	3.62743	26.7083	22.1
35.107	-103.548	35037	New Mexico	Quay County	20.0422	1261.16	877.47	19127.7	22.298	48.7519	39.9101	95.6576	1.83824	22.5667	1.26209	26.425	23.165
36.5097	-106.694	35039	New Mexico	Rio Arriba County	26.3871	2122.81	791.684	18313.3	13.9686	49.4926	72.2299	82.2905	16.4459	19.1833	2.66682	24.3083	18.25
34.0215	-103.483	35041	New Mexico	Roosevelt County	13.7756	1248.68	878.917	19299.4	22.808	49.5969	36.4261	95.0533	1.71287	22.9833	2.97819	24.6417	20.465
35.6851	-106.883	35043	New Mexico	Sandoval County	15.09	1708.51	831.563	18862.5	16.7631	48.8541	32.6092	80.1305	15.6276	11.6167	11.2744	22.975	21.81
36.5116	-108.325	35045	New Mexico	San Juan County	19.179	1735.49	829.489	18585.3	17.5969	49.6601	17.0792	59.5092	39.0379	18.7	8.57186	26.975	23.52
35.4769	-104.804	35047	New Mexico	San Miguel County	24.4628	2027.25	803.444	19187.2	18.8818	49.4688	77.5931	94.7528	2.73149	24.0583	2.42128	23.8583	17.895
35.5137	-105.966	35049	New Mexico	Santa Fe County	18.6482	2077.41	797.679	18998.3	16.9002	48.8533	49.8326	93.4416	3.99543	12.9	27.6364	21.6917	12.26
33.1195	-107.188	35051	New Mexico	Sierra County	34.0136	1459.9	857.577	19908.5	21.1915	50.2738	27.1337	96.7508	2.29983	23.5917	1.1456	29.4583	23.415
33.9916	-106.939	35053	New Mexico	Socorro County	25.2544	1622.64	841.333	19602.4	19.8181	51.2047	48.3719	85.0029	12.428	27.95	1.04279	26.2333	20.42
36.5765	-105.638	35055	New Mexico	Taos County	23.1341	2540.04	753.987	18003.4	12.35	49.1632	56.8698	90.6845	7.81411	19.6333	5.52475	22.4333	14.385
34.6346	-105.847	35057	New Mexico	Torrance County	22.5266	1991.93	806.15	19230.5	18.1092	52.1157	38.3185	93.845	3.27861	22.9667	1.9203	29.625	21.53
34.7168	-106.807	35061	New Mexico	Valencia County	17.3591	1526.57	851.065	19381.1	20.9692	50.3103	56.5772	92.6131	4.66367	17.5833	25.5666	27.8417	20.77
42.5883	-73.974	36001	New York	Albany County	7.20238	83.6528	1003.17	14412.1	12.6183	48.0449	3.96684	82.809	0.29894	11.0667	221.946	21.8417	21.345
42.2479	-78.0262	36003	New York	Allegany County	13.0121	567.931	946.912	13836.6	11.6108	50.2758	1.15027	97.609	0.314426	16.075	18.6042	25.0417	23.84
40.8487	-73.8529	36005	New York	Bronx County	5.48431	22.5644	1010.55	16634.7	16.0804	46.7402	50.9327	48.4021	2.36744	27.4417	12449	23.5	22.355
42.162	-75.8303	36007	New York	Broome County	8.64149	329.941	974.158	13811.4	12.3264	48.614	2.63776	91.5712	0.248864	13.5917	109.712	24.55	26.19
42.2449	-78.681	36009	New York	Cattaraugus County	10.9919	495.695	955.092	13679	11.7898	49.2746	1.29493	94.7663	3.07275	14.2	24.239	27.625	24.065
43.0085	-76.5746	36011	New York	Cayuga County	7.9289	217.928	987.251	13864.2	12.6259	50.7753	2.13824	94.5148	0.392211	12.0583	45.137	28.35	24.135
42.3042	-79.4076	36013	New York	Chautauqua County	9.12519	375.879	968.853	13747.6	12.2949	49.0001	5.02752	96.0033	0.608351	15.475	49.8043	27.0333	26.095
42.1553	-76.7472	36015	New York	Chemung County	10.4815	324.188	974.861	13917.2	12.6101	49.5217	2.12953	91.6185	0.290639	14.1417	84.8385	26.7	26.755
42.4897	-75.6049	36017	New York	Chenango County	8.84201	415.809	964.162	13776.8	11.6202	49.5197	1.49789	98.3021	0.350039	13.7667	22.0867	26.625	24.835
44.7527	-73.7056	36019	New York	Clinton County	10.5878	167.961	992.981	13913.9	10.3375	51.3231	2.52731	94.3517	0.432992	13.4167	30.29	24.0833	24.975
42.2477	-73.6268	36021	New York	Columbia County	9.84279	128.102	997.91	14434.4	13.3644	50.0994	3.19157	93.0502	0.276996	9.90833	38.4248	23.8667	21.135
42.5938	-76.0763	36023	New York	Cortland County	7.58242	397.671	966.233	13776.8	11.5536	48.4935	1.73756	97.2917	0.354552	14.1583	38.0503	25.45	21.335
42.194	-74.9667	36025	New York	Delaware County	10.3841	545.876	949.284	13908.5	11.1231	49.8411	2.6539	97.1272	0.349326	13.6	12.8381	25.6	23.685
41.755	-73.74	36027	New York	Dutchess County	7.08919	104.236	1000.78	14746.5	14.0696	49.9918	8.33209	85.6696	0.401078	7.78333	140.079	22.225	20.845
42.7528	-78.7782	36029	New York	Erie County	7.53548	208.31	988.394	14034.8	12.7689	48.0111	3.82587	83.2213	0.732337	12.9833	345.426	24.6583	25.125
44.109	-73.7776	36031	New York	Essex County	11.4217	437.409	961.396	13835.1	9.9526	51.8436	2.39208	95.8791	0.419607	12.125	8.42841	22.675	20.085
44.5944	-74.3107	36033	New York	Franklin County	11.0776	343.421	972.229	13357.4	9.68825	54.9382	3.53393	85.6884	6.99612	15.4667	12.1517	27.6	25.225
43.1156	-74.4237	36035	New York	Fulton County	8.54635	284.458	979.327	14356.5	11.3707	49.4136	1.97701	96.8814	0.211036	13.925	42.9888	27.9667	21.435
43.0009	-78.1928	36037	New York	Genesee County	8.07391	259.38	982.41	14736.1	12.7524	49.3911	2.04871	95.4075	1.03059	9.81667	47.0222	25.875	22.095
42.287	-74.1495	36039	New York	Greene County	10.9894	223.321	986.56	14392.6	11.9879	51.9606	4.67516	92.5689	0.354267	13.1917	29.08	26.6667	21.725
43.4616	-74.8947	36043	New York	Herkimer County	11.661	281.284	979.608	13703.7	10.5928	48.7186	1.28807	98.1946	0.235527	12.7667	17.5886	25.6333	23.71
43.9954	-76.0535	36045	New York	Jefferson County	9.65794	162.394	993.726	13982.5	11.5285	51.7717	4.8647	91.2353	0.696254	14.4833	34.2792	26.725	26.085
40.6351	-73.9508	36047	New York	Kings County	4.78638	13.1933	1011.67	16811.3	16.1756	46.9912	19.8258	50.5542	0.900832	22.4167	13482.3	22.3667	22.235
43.7864	-75.4426	36049	New York	Lewis County	12.1713	380.575	968.055	13568.1	10.6158	50.0722	1.02302	98.7008	0.251959	13.7167	8.14007	27.3667	24.32
42.7275	-77.7698	36051	New York	Livingston County	7.6747	282.571	979.71	13769.9	12.7719	50.1444	2.47084	95.4347	0.332394	11.3417	39.8141	24.325	22.775
42.91	-75.6636	36053	New York	Madison County	9.78718	280.634	979.791	13866.1	11.5135	49.059	1.46841	96.7119	0.660841	10.6417	42.0622	25.5083	24.43
43.4645	-77.6647	36055	New York	Monroe County	6.94047	142.086	996.235	15437	13.0823	48.2172	6.14025	80.8809	0.390619	12.5917	433.466	22.125	23.09
42.9009	-74.4354	36057	New York	Montgomery County	8.70459	183.333	991.317	14400.5	12.5205	48.3576	8.93011	96.7108	0.341512	13.95	47.4077	27.6333	23.85
40.7297	-73.5894	36059	New York	Nassau County	4.77025	20.6206	1010.78	16737	15.1531	48.2729	12.1034	81.4547	0.375862	5.48333	1795.7	19.2	18.48
40.7766	-73.9702	36061	New York	New York County	7.16473	17.3169	1011.18	16525.7	16.0854	47.1916	26.4126	66.9946	1.06986	17.7083	26357.5	19.175	14.115
43.4567	-78.7921	36063	New York	Niagara County	7.77162	163.051	993.718	15521.6	12.5624	48.4248	1.72139	90.9934	1.15532	11.775	160.569	27.825	22.565
43.2427	-75.4343	36065	New York	Oneida County	8.64199	201.548	989.122	13868.7	11.9512	49.7621	3.84444	90.9815	0.312856	13.7833	74.6795	26.9	23.875
43.0065	-76.1961	36067	New York	Onondaga County	8.10653	162.435	993.778	13865.9	12.3712	47.9983	3.17191	85.0056	1.00151	12.35	228.306	24.1083	22.915
42.8567	-77.3033	36069	New York	Ontario County	8.47607	233.263	985.456	13922.7	12.6631	48.9193	2.72985	96.0502	0.302406	8.43333	62.1329	21.925	20.91
41.4024	-74.3063	36071	New York	Orange County	7.38181	159.664	994.243	14847.2	14.4404	50.0698	14.725	86.5528	0.664654	10.475	170.168	23.5833	21.92
43.5023	-78.2297	36073	New York	Orleans County	8.92629	152.93	994.937	15626.6	12.8612	49.6476	3.93985	91.8152	0.619322	12.6417	42.9534	28.8917	24.61
43.4614	-76.2093	36075	New York	Oswego County	10.3375	126.042	998.084	14025.3	12.0352	49.5867	1.68651	97.9811	0.498278	14.2417	49.603	28.9417	21.23
42.6298	-75.0288	36077	New York	Otsego County	10.1287	447.427	960.472	13957.9	11.2031	48.2601	2.53115	96.5598	0.276077	13.6917	24.0342	23.8667	21.805
41.4279	-73.7439	36079	New York	Putnam County	6.26161	184.263	991.328	14876.1	14.1171	49.9185	8.8632	95.4856	0.232352	4.875	164.412	19.6	21.485
40.6586	-73.8379	36081	New York	Queens County	5.2984	16.8883	1011.23	16826	16.2205	48.2633	26.13	54.2713	1.23945	14.05	7802.98	20.3417	18.655
42.7104	-73.5138	36083	New York	Rensselaer County	7.59119	125.943	998.116	14072	12.4034	49.1788	2.93646	91.261	0.295604	10.3917	91.9912	23.975	24.195
40.5639	-74.1371	36085	New York	Richmond County	5.7017	21.3528	1010.69	16025.2	15.6934	48.422	14.5698	81.0467	0.528548	10.0917	3010.81	24.2167	22.43
41.1548	-74.0248	36087	New York	Rockland County	4.28453	100.043	1001.32	15176.3	15.2556	48.8874	12.7589	80.4239	0.470167	10.1583	660.695	18.5	19.85
44.4881	-75.0743	36089	New York	St. Lawrence County	10.0334	135.925	996.85	13566.9	11.0421	50.8826	1.89422	95.3331	1.11285	16.175	16.055	26.4083	26
43.1061	-73.8554	36091	New York	Saratoga County	8.20723	116.648	999.229	14313.4	12.5311	49.2672	1.9375	96.4542	0.230078	6.49167	100.305	21.5583	21.965
42.8175	-74.0436	36093	New York	Schenectady County	8.42681	116.777	999.226	14432.1	12.7754	48.2101	4.33481	86.7317	0.469863	10.9333	281.051	24.175	22.915
42.5913	-74.4382	36095	New York	Schoharie County	8.66031	407.605	965.058	14316.4	11.3489	49.849	2.33755	97.4936	0.271028	11.975	20.0397	25.4917	20.16
42.4198	-76.9386	36097	New York	Schuyler County	11.5883	395.901	966.557	13741.7	12.3141	50.0302	1.22518	97.867	0.368966	12.0583	22.1784	26.3583	21.985
42.7823	-76.8271	36099	New York	Seneca County	7.95067	172.068	992.686	13831.5	13.0492	51.6098	2.50264	94.5161	0.318622	12.1917	41.4605	26.7333	23.935
42.2667	-77.3855	36101	New York	Steuben County	11.5076	432.755	962.3	13879	12.0702	49.3236	1.09535	96.8341	0.328883	13.4667	27.4181	26.0667	23.385
40.9436	-72.6922	36103	New York	Suffolk County	6.31937	24.6828	1010.27	16511.1	13.3076	49.0858	13.3117	88.0549	0.497308	6.29167	619.711	22.2833	21.955
41.7202	-74.7647	36105	New York	Sullivan County	12.6269	420.658	963.765	14570.1	12.5592	51.0381	11.3295	88.042	0.594662	14.7917	30.2807	26.15	22.035
42.1781	-76.2975	36107	New York	Tioga County	7.53403	352.161	971.633	13880.9	12.6305	49.5315	1.18309	98.1462	0.222445	9.59167	38.4272	23.8417	20.75
42.4533	-76.4737	36109	New York	Tompkins County	9.23371	298.291	977.83	13755.8	12.3364	49.3961	3.70281	86.4269	0.474551	15.5333	80.4413	16.5833	19.885
41.9472	-74.2654	36111	New York	Ulster County	8.42721	147.407	995.568	14682.2	12.4903	49.7953	7.3233	91.1091	0.478585	11.1917	62.0389	24.2583	20.91
43.5551	-73.8381	36113	New York	Warren County	10.6175	210.001	988.027	14146.8	10.8293	48.746	1.43433	98.0295	0.235792	10.2	28.7262	24.6917	23.695
43.3124	-73.4394	36115	New York	Washington County	11.8001	156.411	994.497	13967.3	12.433	51.6132	2.17617	96.0027	0.223018	11.4167	28.7356	26.7333	24.255
43.4588	-77.0632	36117	New York	Wayne County	9.79739	136.159	996.926	14826.1	12.8666	49.6376	3.02444	95.4272	0.357521	10	59.9061	25.8667	24.19
41.1528	-73.7459	36119	New York	Westchester County	5.00296	63.7257	1005.62	15372.6	14.8508	47.9845	18.4432	78.0006	0.642116	8.24167	833.521	18.475	16.79
42.7014	-78.2286	36121	New York	Wyoming County	13.0664	444.496	960.903	13930.9	11.7429	54.338	2.94275	93.2645	0.323899	10.1667	27.8619	27.5167	22.105
42.6382	-77.1043	36123	New York	Yates County	8.47061	313.862	976.085	13843.3	12.8345	48.7504	1.34312	98.5529	0.16764	13.7333	28.5424	25.3083	24.33
36.042	-79.3999	37001	North Carolina	Alamance County	9.82051	185.259	991.684	16610.5	20.4924	47.8336	8.95419	78.3761	0.924511	12.95	125.494	27.1667	26.985
35.921	-81.1775	37003	North Carolina	Alexander County	19.1832	345.461	973.372	16578.6	19.7288	50.2647	3.38483	93.0944	0.268767	11.9833	52.6827	27.9167	24.815
36.4894	-81.1323	37005	North Carolina	Alleghany County	20.9362	869.912	915.188	16034.1	16.0608	49.4122	7.01125	97.8011	0.341059	17.3167	17.8909	28.3083	24.495
34.975	-80.11	37007	North Carolina	Anson County	11.5505	106.77	1000.82	16982.9	22.1124	50.6868	1.95666	49.3822	0.599016	20.2583	19.0373	28.5833	30.785
36.4363	-81.4988	37009	North Carolina	Ashe County	22.081	976.311	903.551	15808.1	14.833	49.3704	3.55725	98.5641	0.272366	15.5417	23.342	27.3083	25.84
36.0729	-81.9204	37011	North Carolina	Avery County	17.7965	1099.64	890.43	15953.5	14.09	53.7482	3.3381	95.1638	0.416442	16.9917	27.8076	26.825	22.66
35.4823	-76.842	37013	North Carolina	Beaufort County	13.7861	6.55858	1012.48	16856	21.5941	47.7994	4.90607	71.1655	0.51425	17.9667	21.4989	25.6	31.11
36.0613	-76.9624	37015	North Carolina	Bertie County	8.63641	11.1259	1011.94	16536.9	21.1554	47.7018	1.05145	36.2962	0.461113	22.6833	11.2172	26.5667	34.365
34.5919	-78.5395	37017	North Carolina	Bladen County	11.9593	29.2976	1009.82	16961.1	22.2639	47.9742	5.2779	60.2135	2.44415	21.3917	14.8473	27.5917	29.595
34.0387	-78.2277	37019	North Carolina	Brunswick County	13.8189	8.8424	1012.21	18109.5	22.1837	49.0584	4.00913	85.4578	0.841324	13.65	39.9484	30.2	23.205
35.6094	-82.5304	37021	North Carolina	Buncombe County	13.8397	753.933	927.801	16485	16.8247	48.0145	4.31524	91.0858	0.513721	13.475	130.144	25.7333	21.99
35.7462	-81.7062	37023	North Carolina	Burke County	16.8583	377.36	969.715	16591.5	19.2413	49.883	4.29666	88.2875	0.556102	14.5167	68.4402	29.7667	28.095
35.3878	-80.5529	37025	North Carolina	Cabarrus County	11.4415	201.409	989.889	16805.8	21.2519	48.982	7.33292	83.2199	0.544401	9.88333	161.335	24.6333	25.135
35.9579	-81.5301	37027	North Carolina	Caldwell County	14.6771	389.023	968.336	16456.9	18.7801	49.2223	3.57446	93.5918	0.395001	13.8	65.6002	29.6583	25.165
34.8583	-76.527	37031	North Carolina	Carteret County	18.1658	3.05207	1012.89	18420.2	21.1869	49.1789	2.51244	91.6325	0.531438	12.225	46.4348	27.3083	24.915
36.3931	-79.3325	37033	North Carolina	Caswell County	10.7216	175.547	992.788	16463.7	20.316	50.7246	2.51747	63.7809	0.312796	16.5333	21.5819	29.45	27.925
35.6632	-81.2142	37035	North Carolina	Catawba County	15.3238	303.673	978.177	16836.8	20.4205	49.1821	7.05659	87.3922	0.408874	11.6083	143.113	25.9	25.925
35.705	-79.2515	37037	North Carolina	Chatham County	10.0824	141.274	996.796	16683.6	21.2474	48.7067	11.1635	82.4912	0.88436	10.5	31.9894	21.3667	23.315
35.1362	-84.0613	37039	North Carolina	Cherokee County	16.7614	643.106	940.128	16251.5	18.1528	48.5332	1.89519	96.1171	1.68964	16.3833	22.0092	28.2667	24.715
35.053	-83.7523	37043	North Carolina	Clay County	22.8587	739.582	929.477	16303.5	17.3037	48.8771	1.63677	98.6296	0.301489	14.4167	17.4967	26.3833	23.725
35.3346	-81.5571	37045	North Carolina	Cleveland County	14.4943	262.544	982.888	16964.5	20.8843	48.1344	2.13191	77.7442	0.239863	16.5	80.7214	27.95	24.335
34.2605	-78.6364	37047	North Carolina	Columbus County	11.4609	22.849	1010.58	17182	22.4637	48.4878	3.3338	65.086	3.38317	22.175	22.9596	29.6333	30.42
35.1182	-77.0825	37049	North Carolina	Craven County	11.3945	5.90466	1012.56	16961	21.7298	50.0544	5.03194	72.98	0.593318	14.0167	52.2293	24.8833	28.98
35.0502	-78.8287	37051	North Carolina	Cumberland County	12.2952	57.2378	1006.56	16755.2	21.9733	49.4652	8.10811	57.4559	1.84808	16.1333	182.136	25.8417	28.48
36.3722	-75.9412	37053	North Carolina	Currituck County	16.0879	1.13957	1013.12	17641.8	19.207	49.548	2.25507	91.8707	0.449995	10.125	31.3386	27.2083	23.4
35.6063	-75.7675	37055	North Carolina	Dare County	12.7226	0.662235	1013.17	18208.6	19.7918	50.0331	4.10718	95.9911	0.370534	8.925	32.6894	25.5083	22.64
35.7951	-80.2065	37057	North Carolina	Davidson County	12.9569	233.733	986.152	16715.9	20.7192	49.0093	4.8481	88.7429	0.586561	12.7833	108.407	29.2583	25.83
35.9294	-80.5425	37059	North Carolina	Davie County	14.0808	230.611	986.496	16650	20.5894	49.009	4.85474	92.1057	0.424167	9.79167	55.4929	26.3417	24.41
34.9344	-77.9335	37061	North Carolina	Duplin County	12.5862	29.076	1009.85	16709.9	21.9997	49.3356	17.7907	70.4605	0.877633	20.1333	25.1918	27.9417	27.815
36.0366	-78.8779	37063	North Carolina	Durham County	8.80174	107.921	1000.64	16550.6	20.9242	47.9804	10.4517	54.9346	0.768349	14.2333	323.374	19.7333	24.36
35.9171	-77.6027	37065	North Carolina	Edgecombe County	10.0084	26.1592	1010.18	16458.5	21.2466	46.3486	3.16826	41.3168	0.381189	22.1583	42.87	28.3917	35.78
36.1317	-80.2573	37067	North Carolina	Forsyth County	10.8452	261.746	982.897	16551.4	20.0708	47.5753	9.01533	70.7381	0.615319	13.4167	307.349	25.925	23.595
36.0882	-78.2831	37069	North Carolina	Franklin County	15.3057	96.1057	1002.01	16441.7	20.892	49.5943	6.23104	69.7814	0.675335	13.7417	42.1798	26.1833	28.93
35.2933	-81.1773	37071	North Carolina	Gaston County	16.1058	228.922	986.747	16937.3	21.2364	48.4004	4.48203	83.4383	0.44221	14.2583	212.531	28.8167	26.375
36.2999	-78.6576	37077	North Carolina	Granville County	9.00629	129.505	998.121	16487.5	20.579	52.8281	5.76393	63.9958	0.721593	13.25	39.1727	27.3	31.665
35.4819	-77.6817	37079	North Carolina	Greene County	8.80782	24.7651	1010.35	16510.8	21.5769	52.3042	10.9444	58.7541	1.25804	19.75	29.3822	26.1833	31.865
36.0791	-79.7887	37081	North Carolina	Guilford County	10.054	248.584	984.42	16570.9	20.3121	47.7168	5.41513	63.967	0.656088	14.0167	267.692	23.4833	23.945
36.2514	-77.6448	37083	North Carolina	Halifax County	12.2764	46.0322	1007.85	16428.7	20.8544	47.6723	1.52519	41.9744	3.63391	23.8917	29.8366	27.9917	32.795
35.3686	-78.8716	37085	North Carolina	Harnett County	9.9714	72.6467	1004.76	16638.8	21.6853	49.0724	8.31747	74.6824	1.57004	15.85	65.4634	27.5917	27.58
35.5571	-82.9728	37087	North Carolina	Haywood County	18.6385	1026.98	898.352	16308.4	15.0982	48.0702	2.32508	97.7861	0.540331	13.6917	39.5681	29.0083	23.69
35.3364	-82.4796	37089	North Carolina	Henderson County	12.9415	700.933	933.683	16778.8	17.448	48.4124	7.68293	95.1866	0.504989	11.9083	100.512	24.5417	23.93
36.3635	-76.9816	37091	North Carolina	Hertford County	7.03035	12.3763	1011.79	16411	20.8682	47.7819	2.12536	37.075	1.24612	22.3917	25.9184	26.6583	33.535
35.0172	-79.242	37093	North Carolina	Hoke County	6.83111	83.6262	1003.5	16822.5	21.9887	49.5306	9.96375	49.6403	11.6164	17.5083	38.8466	27.6667	30.065
35.8064	-80.8745	37097	North Carolina	Iredell County	11.358	262.467	982.856	16707.8	20.4751	49.1449	5.11655	84.6959	0.446273	10.625	94.1604	25.6667	24.045
35.2865	-83.1306	37099	North Carolina	Jackson County	14.8047	952.622	906.421	16397.9	15.9324	49.1766	3.35721	86.8482	10.2508	16.75	28.8017	26.175	27.655
35.5134	-78.3673	37101	North Carolina	Johnston County	12.0073	62.6913	1005.91	16569	21.4409	49.4081	10.2977	82.352	0.734332	13.175	70.0514	26.175	27.285
35.4761	-79.1722	37105	North Carolina	Lee County	9.71677	106.549	1000.82	16646.1	21.5787	49.1493	14.9841	77.1988	0.902455	13.75	78.2182	26.7583	24.97
35.2381	-77.639	37107	North Carolina	Lenoir County	12.2337	21.3798	1010.74	16605.1	21.7177	47.6788	4.72446	57.8447	0.398538	19.5917	57.3012	27.4667	30.615
35.4878	-81.2252	37109	North Carolina	Lincoln County	13.4784	262.041	982.936	16866.9	20.7883	49.5463	6.55217	92.8372	0.346062	11.3667	90.7685	26.65	24.065
35.6822	-82.048	37111	North Carolina	McDowell County	13.677	503.231	955.465	16614.7	18.0592	49.8738	4.05758	94.23	0.483445	14.3583	38.1078	29.275	26.135
35.153	-83.4219	37113	North Carolina	Macon County	18.0874	876.561	914.48	16499.5	16.0515	48.3751	3.87763	97.4609	0.453579	14.3167	23.8436	26.575	22.055
35.8641	-82.7127	37115	North Carolina	Madison County	16.3244	779.594	924.98	15952.3	16.591	49.4383	1.7486	98.3355	0.265417	16.3583	17.2901	27.45	24.99
35.8411	-77.1129	37117	North Carolina	Martin County	13.502	14.3878	1011.56	16535.1	21.3241	46.6374	2.57688	54.2761	0.350249	20.1917	20.796	25.675	32.035
35.2469	-80.8338	37119	North Carolina	Mecklenburg County	9.22234	211.591	988.732	16891.8	21.3284	48.6609	9.33117	64.6572	0.674712	11.5083	585.604	19.8917	22.505
36.0131	-82.1636	37121	North Carolina	Mitchell County	14.5326	951.294	906.436	15920.9	15.5721	48.8349	3.02033	98.7531	0.540875	15.4	27.4564	27.8083	25.275
35.3381	-79.9042	37123	North Carolina	Montgomery County	12.2126	161.43	994.488	16832.7	21.4624	49.5855	12.2791	76.9872	0.623829	17.775	21.382	27.3667	27.525
35.3102	-79.4807	37125	North Carolina	Moore County	12.9519	127.783	998.367	16717.8	21.5226	47.9642	4.9468	83.4197	0.897415	12.0833	44.7769	24.0667	25.085
35.9659	-77.9876	37127	North Carolina	Nash County	11.408	48.9142	1007.51	16431.4	21.0967	48.2037	4.76971	62.0661	0.693005	14.5167	65.1738	25.6333	28.95
34.1775	-77.8714	37129	North Carolina	New Hanover County	12.2099	7.44189	1012.38	18174	21.8929	48.2908	3.60954	81.8647	0.550637	13.7	351.653	24.8667	22.66
36.4218	-77.3984	37131	North Carolina	Northampton County	11.2918	33.4601	1009.32	16387.6	20.9278	48.0545	1.0291	39.8232	0.429139	22.4333	15.9042	26.9583	34.545
34.7635	-77.5033	37133	North Carolina	Onslow County	11.3689	8.9882	1012.2	17443.2	22.1665	55.0534	8.83505	77.8929	0.888522	15.1083	80.4551	27.0083	27.43
36.0625	-79.1194	37135	North Carolina	Orange County	11.6782	149.325	995.825	16596.8	20.5194	47.6319	6.13712	80.0705	0.588071	12.8833	118.817	17.0167	19.62
35.1475	-76.6651	37137	North Carolina	Pamlico County	16.2	2.25174	1012.99	17234.6	21.6897	50.7669	2.18324	76.039	0.560744	16.0417	14.8667	26.575	26.395
36.2653	-76.2604	37139	North Carolina	Pasquotank County	8.61573	2.13227	1013	16704.7	20.4082	48.6464	2.67385	58.6353	0.447159	17.8083	63.9066	26.4167	30.195
34.5126	-77.888	37141	North Carolina	Pender County	13.1108	10.1119	1012.07	17203	22.2022	50.0405	4.943	77.4466	0.783193	14.7	20.3081	27.8167	24.92
36.3864	-78.9655	37145	North Carolina	Person County	14.4579	178.199	992.481	16495.1	20.2872	48.3141	3.0558	70.508	0.717093	13.1833	36.9761	27.525	30.69
35.5911	-77.3724	37147	North Carolina	Pitt County	9.31434	15.4731	1011.43	16579.2	21.5267	47.2248	4.2664	63.2745	0.41726	19.9833	88.0722	23.1167	29.65
35.2789	-82.1677	37149	North Carolina	Polk County	20.0909	378.59	969.634	16943.5	19.6378	47.7501	4.13984	93.9233	0.315318	11.6833	31.5746	23.8917	25.615
35.7099	-79.8062	37151	North Carolina	Randolph County	15.0353	212.258	988.625	16706.2	20.9573	49.3702	8.51929	92.2502	0.774353	12.8833	66.6095	28.8417	25.365
35.002	-79.7478	37153	North Carolina	Richmond County	14.9595	93.8719	1002.31	16904.4	21.9832	49.0445	4.29885	65.3952	2.3797	21.6917	37.8369	29.8667	30.125
34.6392	-79.1009	37155	North Carolina	Robeson County	11.3152	45.1621	1007.97	17002.9	22.334	48.6699	6.46145	34.3993	39.633	27.15	51.9689	31.35	33.505
36.3809	-79.7829	37157	North Carolina	Rockingham County	14.8199	214.01	988.356	16462.7	20.1299	48.1988	4.19484	79.3213	0.40867	14.1417	63.2426	31.5083	27.895
35.6392	-80.5253	37159	North Carolina	Rowan County	14.5684	228.758	986.731	16775.6	20.8468	49.3402	5.75605	81.9975	0.461268	13.6333	101.074	27.8917	27.22
35.4027	-81.9196	37161	North Carolina	Rutherford County	16.7943	302.539	978.282	16863.4	20.2229	48.2199	2.57712	88.1363	0.251255	16.8583	44.6067	28.6333	24.335
34.9906	-78.3714	37163	North Carolina	Sampson County	10.8544	43.22	1008.19	16724.3	21.9226	49.2134	13.426	67.1925	2.52935	18.9417	25.1563	27.5083	29.415
34.84	-79.4773	37165	North Carolina	Scotland County	9.34992	71.2262	1004.94	16921.6	22.1077	47.6285	1.6741	50.4879	10.4141	22.8667	43.6607	28.5	30.975
35.3105	-80.2544	37167	North Carolina	Stanly County	15.1774	158.663	994.813	16914.5	21.5718	49.616	2.86687	86.1909	0.292727	12.8	57.8432	26.8417	26.92
36.4042	-80.2393	37169	North Carolina	Stokes County	16.6092	290.362	979.591	16490.6	19.5983	48.7899	2.27608	94.8004	0.313774	11.175	39.3297	31.4417	23.65
36.4154	-80.6865	37171	North Carolina	Surry County	16.3931	357.302	971.918	16402.5	18.8528	48.8848	7.91752	94.7622	0.370313	15.3083	52.1624	30.0833	26.995
35.5688	-83.4656	37173	North Carolina	Swain County	13.5241	1002.99	901.249	16193.2	16.1894	48.8375	2.76106	68.513	29.8612	16.5	9.82167	31.15	29.705
35.2101	-82.8167	37175	North Carolina	Transylvania County	15.4047	818.093	920.879	16752.7	16.645	48.2026	1.92737	94.7168	0.324548	13.1417	31.5973	24.9917	22.99
34.9915	-80.5301	37179	North Carolina	Union County	10.5599	182.546	992.077	17011.3	21.6353	49.6292	8.56518	85.6375	0.58626	9.01667	97.0432	22.4333	24.63
36.3655	-78.4054	37181	North Carolina	Vance County	10.1865	129.435	998.13	16481.9	20.604	47.1847	5.49167	48.6855	0.466198	21.85	67.3512	29.6917	32.455
35.7898	-78.6506	37183	North Carolina	Wake County	8.62616	104.68	1001.02	16546.7	21.1801	49.0497	7.66158	73.3868	0.705423	8.825	347.696	17.9583	21.76
36.398	-78.0999	37185	North Carolina	Warren County	9.73834	96.7444	1001.92	16482.9	20.5733	49.7952	2.48182	39.7551	5.23446	22.5417	18.4288	27.125	31.415
36.2354	-81.7099	37189	North Carolina	Watauga County	15.6932	1017.63	899.097	15897.6	14.4747	50.003	2.34741	96.912	0.276661	17.7833	57.5708	21.2417	21.215
35.3627	-78.0048	37191	North Carolina	Wayne County	11.399	34.8954	1009.16	16532.2	21.5849	49.0479	7.30661	64.6901	0.569161	16.55	81.732	27.1583	29.605
36.2093	-81.1654	37193	North Carolina	Wilkes County	15.3383	405.071	966.532	16412.3	18.7609	49.3951	4.47511	94.9282	0.224591	15.3917	34.5672	28.8833	25.42
35.7041	-77.919	37195	North Carolina	Wilson County	10.4321	38.7711	1008.7	16504.5	21.3664	47.6381	7.59167	58.7447	0.407051	18.4167	80.0055	25.6417	29.31
36.1588	-80.6652	37197	North Carolina	Yadkin County	15.2247	291.856	979.482	16567.7	20.1326	49.0641	8.01001	95.8847	0.334668	12.1333	43.0915	29.475	24.53
35.8895	-82.304	37199	North Carolina	Yancey County	13.9436	996.951	901.494	16040.2	15.1225	49.1124	3.72212	98.4257	0.431727	16.8	21.9916	27.825	23.845
46.9425	-98.0702	38003	North Dakota	Barnes County	20.6183	412.903	964.42	14566.9	11.1714	49.3354	0.819605	98.025	0.791496	11.15	2.91602	22.925	26.875
48.0717	-99.362	38005	North Dakota	Benson County	28.3866	468.236	957.94	14473.4	10.3658	50.4328	0.881715	48.0615	51.8078	27.2917	1.88987	32.55	30.75
46.9718	-100.462	38015	North Dakota	Burleigh County	13.9226	534.793	950.71	14823.7	11.9524	49.0985	1.01995	94.846	3.98954	8.51667	17.5916	21.6667	22.785
46.927	-97.2524	38017	North Dakota	Cass County	10.3382	276.665	980.236	14500.5	11.3532	50.2951	1.64322	94.8613	1.33346	9.74167	29.4924	21.9417	24.345
47.926	-97.4509	38035	North Dakota	Grand Forks County	12.3318	264.891	981.523	14350.3	10.5085	51.1849	2.55255	93.5827	2.66907	12.8917	17.8231	22.2	23.87
46.7138	-101.28	38059	North Dakota	Morton County	12.6308	561.769	947.841	14800.5	12.6892	49.7543	1.08472	95.9728	3.17784	10.0167	5.18787	24.8667	26.765
48.2656	-98.7373	38071	North Dakota	Ramsey County	17.0645	446.572	960.346	14379.6	9.96497	49.5399	0.832428	91.2973	7.9962	13.175	3.77438	26.55	27.32
48.7683	-99.8405	38079	North Dakota	Rolette County	15.7544	592.401	943.641	14342.1	9.34693	49.2981	0.859653	23.6277	76.1139	27.1417	5.86438	33.6167	35.01
46.1093	-101.048	38085	North Dakota	Sioux County	57.1953	576.188	946.386	14901.8	13.3845	51.9841	1.56811	13.7215	86.0175	34.0667	1.44214	36.5917	34.61
46.817	-102.662	38089	North Dakota	Stark County	17.1571	753.346	926.775	14758.7	12.9732	49.472	1.42843	97.3497	1.14238	11.1417	6.62365	23.775	24.25
46.9711	-98.9576	38093	North Dakota	Stutsman County	15.0115	462.525	958.765	14598.4	11.2921	49.9581	1.28529	97.5628	1.30015	11.5417	3.70305	24.2833	28.14
48.2167	-101.541	38101	North Dakota	Ward County	10.9558	517.65	952.362	14528.3	10.5888	50.1473	2.55656	93.1091	2.68176	10.3167	11.2606	23.6167	24.975
48.3459	-103.487	38105	North Dakota	Williams County	13.6054	605.619	942.626	14532.5	11.3157	50.0689	1.49356	93.851	5.41404	11	3.79774	28.2917	27.055
38.8417	-83.4742	39001	Ohio	Adams County	19.7552	259.465	982.886	15190.9	17.4089	49.2479	0.753103	98.8113	0.658115	18.7	18.6213	32.0333	25.615
40.7715	-84.1065	39003	Ohio	Allen County	9.04757	260.78	982.538	14761.2	15.5153	50.1172	1.8684	85.9578	0.257365	13.4	102.475	28.4833	26.225
40.8433	-82.2701	39005	Ohio	Ashland County	11.0792	343.99	972.863	14593.7	14.7129	49.0196	0.789299	98.2128	0.158552	10.9833	48.2016	27.15	24.705
41.9066	-80.7456	39007	Ohio	Ashtabula County	13.5811	236.494	985.193	14222.6	13.8685	49.324	2.7921	95.3109	0.289138	14.2083	56.2387	31.7083	24.485
39.3338	-82.046	39009	Ohio	Athens County	13.0356	234.717	985.702	14949.3	17.0625	49.4616	1.29664	94.0513	0.437708	24.6917	48.5358	25.3417	25.71
40.5613	-84.224	39011	Ohio	Auglaize County	10.6734	278.11	980.535	14835.3	15.5029	49.3811	0.907764	98.8649	0.197828	7.25833	44.3438	26.7583	25.24
40.0177	-80.9677	39013	Ohio	Belmont County	13.129	318.406	975.925	14450.7	15.6991	49.7728	0.512193	95.218	0.135605	15.525	50.5143	30.0333	24.965
38.9314	-83.8668	39015	Ohio	Brown County	14.8236	273.704	981.219	15200.4	17.1193	49.4461	0.523619	98.5102	0.171875	12.15	34.3751	31.6167	25.755
39.4399	-84.5654	39017	Ohio	Butler County	11.6105	221.899	987.172	15123.9	16.9364	48.8593	2.62778	90.6091	0.305801	10.3167	289.098	26.5583	26.95
40.5799	-81.0908	39019	Ohio	Carroll County	12.3905	341.764	973.153	14428	14.9684	49.7094	0.659773	98.8099	0.305637	12.1917	28.4072	29.2083	25.8
40.1328	-83.7675	39021	Ohio	Champaign County	13.3479	339.589	973.478	14985.7	15.5361	49.4193	0.936617	96.3362	0.412229	9.7	35.6784	27.4917	25.905
39.917	-83.7837	39023	Ohio	Clark County	12.7835	304.172	977.575	15068.5	15.8386	48.2585	1.87755	89.1799	0.363968	13.625	136.65	28.4	28.745
39.0521	-84.1496	39025	Ohio	Clermont County	12.5054	246.546	984.356	15249	17.2457	49.241	1.19221	97.4209	0.250065	8.14167	160.467	27.6	24.83
39.414	-83.8145	39027	Ohio	Clinton County	9.42085	309.969	976.989	15163.8	16.4886	49.1394	1.0825	96.4967	0.285701	10.7	39.0854	28.725	24.81
40.7685	-80.7772	39029	Ohio	Columbiana County	12.4424	337.84	973.584	14319	14.8348	49.9525	1.19976	96.8904	0.214959	14.0917	79.8362	29.7917	25.22
40.2967	-81.9301	39031	Ohio	Coshocton County	12.1315	277.751	980.595	14632.5	15.6708	49.1896	0.67412	98.0125	0.209341	12.6667	25.3678	30.75	26.065
40.8485	-82.9248	39033	Ohio	Crawford County	10.4913	324.968	975.085	14602	15.0186	48.4468	0.986163	98.4683	0.170837	11.8917	43.6522	30.475	24.91
41.7604	-81.7242	39035	Ohio	Cuyahoga County	10.1495	250.603	983.6	14235.3	14.3707	47.3414	3.98294	67.7741	0.302745	15.025	1126.48	26.85	26.225
40.1322	-84.6204	39037	Ohio	Darke County	13.1789	316.57	976.143	14995.2	15.7569	49.1063	1.04923	98.8073	0.18081	8.975	34.1779	27.725	25.91
41.3217	-84.4864	39039	Ohio	Defiance County	7.69351	219.582	987.298	14756.5	15.3234	49.335	7.94048	97.0244	0.326324	8.50833	36.8584	26.4917	25.295
40.2789	-83.0075	39041	Ohio	Delaware County	8.29854	283.245	979.969	14745	15.734	49.4495	1.73461	92.7705	0.203684	4.70833	124.863	18.1583	24.495
41.554	-82.5259	39043	Ohio	Erie County	9.06593	188.099	990.871	16065	14.0254	48.9394	2.67679	89.4576	0.341768	10.825	118.641	27.75	25.76
39.7529	-82.6283	39045	Ohio	Fairfield County	8.84423	274.503	981.046	14947.3	16.3638	49.6412	1.32583	93.4072	0.279074	8.19167	103.695	25.1417	26.02
39.5538	-83.4593	39047	Ohio	Fayette County	11.4486	298.318	978.316	15124.5	16.4199	49.2903	1.5229	96.4742	0.244945	12.9083	27.203	29.8333	25.79
39.9694	-83.0083	39049	Ohio	Franklin County	10.4513	253.697	983.447	14883.3	16.3975	48.6466	3.46854	74.8039	0.420255	13.925	793.323	24.8583	24.76
41.5973	-84.1243	39051	Ohio	Fulton County	9.29607	222.55	986.913	14710.5	14.876	48.9855	6.68712	98.599	0.304112	7.4	40.3661	26.6167	24.91
38.817	-82.3017	39053	Ohio	Gallia County	14.497	215.455	988.005	15145	17.9508	49.1128	0.744853	95.9249	0.474364	18.9833	25.5525	29.975	25.715
41.4993	-81.1735	39055	Ohio	Geauga County	9.26895	351.176	971.904	14350	13.747	49.2176	0.841569	97.8369	0.0861972	6.01667	88.682	23.375	26.845
39.6875	-83.8949	39057	Ohio	Greene County	9.41521	281.126	980.28	15111.1	16.3346	48.7998	1.74344	89.3718	0.362988	9.43333	144.365	21.3833	25.525
40.0567	-81.4979	39059	Ohio	Guernsey County	14.9479	275.68	980.87	14570.3	16.0001	48.7525	0.758012	97.1941	0.384537	16.4167	30.0923	31.1	25.29
39.1969	-84.5442	39061	Ohio	Hamilton County	10.5834	224.807	986.874	15225.4	17.3623	47.8376	1.77195	72.2849	0.294928	13.1083	776.453	25.5667	25.285
41.0005	-83.666	39063	Ohio	Hancock County	9.86096	243.759	984.495	14705.7	15.3801	48.5235	3.73495	96.3901	0.268721	8.96667	53.3151	24.3333	26.035
40.6604	-83.6641	39065	Ohio	Hardin County	9.79599	297.289	978.308	14727.1	15.3558	49.3942	1.02746	98.129	0.241754	13.25	26.2621	28.5167	25.065
40.2923	-81.0916	39067	Ohio	Harrison County	11.3974	339.965	973.428	14477.8	15.4851	49.1028	0.41673	96.9685	0.141709	14.6667	15.192	30.15	25.27
41.3351	-84.0659	39069	Ohio	Henry County	10.7784	210.094	988.399	14718.4	15.2796	49.4542	5.89852	98.5552	0.323958	8.03333	26.7551	27.225	24.965
39.1845	-83.6037	39071	Ohio	Highland County	15.9165	303.148	977.807	15134.1	16.7936	48.9795	0.636191	97.5174	0.289925	13.5	29.7262	31.2	26.33
39.4903	-82.4834	39073	Ohio	Hocking County	15.0988	270.653	981.517	15051.5	16.6223	49.9908	0.545187	98.4022	0.36605	14.2667	26.4268	30.1667	26.185
40.5653	-81.9299	39075	Ohio	Holmes County	5.21652	329.716	974.556	14587.7	15.1406	49.8957	0.743201	99.409	0.0658276	11.5667	37.4392	31.7417	24.895
41.1451	-82.5946	39077	Ohio	Huron County	11.3435	256.332	982.97	16234.2	14.7118	49.1042	4.63085	97.9966	0.239229	10.5167	46.8983	29.45	25.585
39.0135	-82.6141	39079	Ohio	Jackson County	14.8126	236.558	985.524	15183.5	17.4225	48.6079	0.727199	98.4579	0.389878	17.3833	30.2985	32.1083	25.165
40.3992	-80.7614	39081	Ohio	Jefferson County	10.4261	307.985	977.075	14411.8	15.333	47.8161	0.872856	93.1451	0.189984	15.6583	67.4769	29.525	26.515
40.4036	-82.4224	39083	Ohio	Knox County	7.76131	338.334	973.589	14671.9	15.2907	48.7811	0.945813	98.1787	0.242996	11.5667	42.4519	27.325	24.835
41.9241	-81.3926	39085	Ohio	Lake County	12.3316	208.332	988.461	14270.6	13.5835	48.6659	2.50984	95.7646	0.1667	7.1	386.344	27.3833	22.78
38.6039	-82.5172	39087	Ohio	Lawrence County	8.4904	210.13	988.638	15160.7	18.1661	48.3179	0.644862	97.0078	0.192337	19.3083	52.9481	31.2333	28.07
40.0936	-82.4813	39089	Ohio	Licking County	11.1341	299.421	978.117	14808.9	15.8119	48.8046	1.06472	95.7267	0.369539	9.6	87.7654	26.6583	25.53
40.3876	-83.7663	39091	Ohio	Logan County	10.3368	350.605	972.193	14828.3	15.3476	49.1437	0.930928	96.8889	0.263136	11.05	38.7815	29	25.23
41.4388	-82.1797	39093	Ohio	Lorain County	9.95464	214.103	987.866	15846.7	14.5186	49.0963	7.55717	89.0249	0.449617	11.325	229.795	28.3583	25.145
41.6823	-83.4689	39095	Ohio	Lucas County	11.6196	188.596	990.884	14710.9	14.9577	48.2863	5.24303	78.9403	0.419383	15.4833	509.764	28.1833	27.435
39.8966	-83.4009	39097	Ohio	Madison County	9.99299	303.955	977.627	15044.6	16.0601	54.2451	1.08707	92.3422	0.233974	10.3833	34.4796	28.6833	24.945
41.0109	-80.7704	39099	Ohio	Mahoning County	11.9563	321.655	975.421	14283.1	14.6719	48.0686	3.68955	82.3572	0.266817	14.8083	231.161	28.3	27.63
40.5882	-83.1729	39101	Ohio	Marion County	10.1133	293.199	978.786	14606.5	15.4182	52.144	1.63798	92.7803	0.258774	13.5833	63.4859	31.0667	27.075
41.1161	-81.8996	39103	Ohio	Medina County	8.20697	327.621	974.74	14778	14.7111	49.291	1.25234	97.5686	0.184966	5.75	148.967	24.6833	24.97
39.0898	-82.0284	39105	Ohio	Meigs County	13.2088	221.98	987.211	15000.1	17.4831	48.8667	0.534056	98.4849	0.2768	19.275	21.0867	30.95	25.43
40.5353	-84.6321	39107	Ohio	Mercer County	7.5263	271.553	981.31	14917.7	15.6696	49.9918	1.26577	98.9071	0.278	7.40833	34.1019	25.575	25.32
40.0533	-84.2284	39109	Ohio	Miami County	9.89583	278.438	980.553	14970.6	16.0076	49.1417	1.00253	96.1833	0.214534	8.55833	95.6883	26.2083	25.4
39.726	-81.0907	39111	Ohio	Monroe County	17.5937	325.75	975.129	14457.4	16.0496	49.6376	0.379666	99.2752	0.152759	15.075	12.6689	28.6167	25.095
39.7552	-84.2905	39113	Ohio	Montgomery County	12.6299	268.166	981.79	14982.1	16.4988	48.0104	1.73165	76.6656	0.323646	13.3167	457.952	26.2667	27.69
39.6249	-81.8617	39115	Ohio	Morgan County	14.5578	271.185	981.44	14843.6	16.4793	49.6622	0.490598	94.8249	0.641764	17.3833	13.9124	30.3	25.57
40.5253	-82.7977	39117	Ohio	Morrow County	7.126	352.214	971.957	14657.7	14.9694	50.0479	0.860208	98.9874	0.270824	10.5167	32.0245	28.325	24.895
39.966	-81.9435	39119	Ohio	Muskingum County	13.378	256.12	983.146	14764	16.1924	48.0954	0.623098	94.5364	0.352449	14.9667	49.6542	29.4167	25.18
39.7672	-81.4526	39121	Ohio	Noble County	11.8586	285.938	979.717	14606	16.2404	57.1729	0.3759	94.9189	0.279889	15.1167	13.8582	31.1083	26.59
41.5445	-83.0093	39123	Ohio	Ottawa County	11.2923	178.398	992.059	14787.1	14.6972	49.3657	3.98214	98.4664	0.210339	7.925	62.6384	26.225	24.54
41.1191	-84.577	39125	Ohio	Paulding County	8.79887	221.095	987.132	14767.6	15.4296	49.3869	3.62788	98.0382	0.405937	9.25	18.451	27.9917	25.4
39.7432	-82.238	39127	Ohio	Perry County	13.6585	286.648	979.65	14926.8	16.3732	49.8828	0.495275	99.1532	0.300059	14.675	33.1023	30.6833	25.73
39.6489	-83.0528	39129	Ohio	Pickaway County	9.14292	231.185	986.093	14975.4	16.8749	53.4639	0.860663	94.3528	0.278116	11.3083	41.1671	29.9333	25.54
39.0714	-83.0529	39131	Ohio	Pike County	10.7884	242.06	984.863	15164	17.1498	49.2735	0.640673	97.7534	0.774404	19.8167	24.7415	32.2333	24.865
41.1686	-81.1969	39133	Ohio	Portage County	10.2589	334.622	973.899	14385.3	14.4279	48.9087	0.998028	94.405	0.229104	10.7083	122.986	26.9	25.055
39.7379	-84.6454	39135	Ohio	Preble County	9.72435	310.97	976.833	15074.8	16.1479	49.7661	0.504003	98.814	0.245434	8.63333	38.6367	29.2667	24.81
41.0245	-84.1299	39137	Ohio	Putnam County	7.96332	225.685	986.607	14737.4	15.5319	49.7731	4.85467	99.1479	0.240475	6.5	27.6796	23.675	23.915
40.7742	-82.5427	39139	Ohio	Richland County	11.879	378.402	968.914	14585.2	14.6134	50.451	1.12046	89.0231	0.251331	12.35	98.9883	29.5167	25.38
39.3238	-83.0596	39141	Ohio	Ross County	14.5764	236.045	985.542	15100.5	16.9835	52.4309	0.769403	92.3782	0.427226	14.6833	42.4796	31.2167	26.23
41.3553	-83.1427	39143	Ohio	Sandusky County	10.3938	198.313	989.746	14920.9	14.9321	49.0851	7.8389	95.9285	0.246183	9.35	58.1332	27.5167	25.965
38.815	-82.999	39145	Ohio	Scioto County	10.1193	214.908	988.038	15209.7	17.5971	49.1536	0.822262	95.8542	0.792638	20.5167	49.671	31.9917	26.77
41.12	-83.1274	39147	Ohio	Seneca County	9.26122	239.975	984.904	15103.8	15.0642	49.6793	3.87238	96.5927	0.24951	10.4833	40.4951	26.8833	25.76
40.3367	-84.2041	39149	Ohio	Shelby County	10.5135	306.571	977.267	14900.1	15.5724	49.8195	1.0838	96.426	0.195148	8.50833	46.1264	27.325	24.755
40.8141	-81.3657	39151	Ohio	Stark County	10.0579	334.158	974.004	14438.3	14.8193	48.2252	1.22212	90.7686	0.327884	11.325	252.522	27.7167	26.615
41.1219	-81.5349	39153	Ohio	Summit County	10.9229	317.276	975.925	14362.2	14.6773	48.2677	1.23282	83.3112	0.262271	12.075	508.731	27.3833	27.845
41.3089	-80.7677	39155	Ohio	Trumbull County	14.4525	291.088	978.932	14217.5	14.5828	48.5082	1.0348	90.6362	0.20331	12.7417	136.724	30.575	25.94
40.4474	-81.4712	39157	Ohio	Tuscarawas County	9.19262	300.509	977.933	14510.1	15.318	48.91	1.26019	98.2522	0.298785	11.0417	62.5732	29.7083	26.74
40.2959	-83.367	39159	Ohio	Union County	9.57802	305.3	977.433	14780.7	15.7348	47.57	1.06357	95.2528	0.236547	6.4	41.1812	24.5083	25.86
40.8555	-84.5858	39161	Ohio	Van Wert County	7.80773	238.378	985.139	14807.3	15.5893	48.693	1.99347	98.4282	0.156038	7.6	27.5546	26.85	26.21
39.252	-82.486	39163	Ohio	Vinton County	14.6912	255.072	983.352	15110.2	17.0287	49.8393	0.475564	98.9916	0.422095	18.5833	12.3523	32.75	25.455
39.4257	-84.1699	39165	Ohio	Warren County	9.74976	248.578	984.081	15114.1	16.832	50.4264	1.66258	93.6746	0.211226	5.325	182.162	23.3583	24.7
39.4507	-81.4907	39167	Ohio	Washington County	10.6155	229.956	986.241	14716.9	16.9438	48.6967	0.638179	97.8408	0.258282	13.125	38.0305	28.0917	25.065
40.8297	-81.8872	39169	Ohio	Wayne County	10.1638	324.213	975.151	14521.5	14.8613	49.4517	1.1236	97.1178	0.218204	9.70833	78.778	26.8667	25.205
41.565	-84.5843	39171	Ohio	Williams County	13.1731	248.616	983.868	14711.2	14.7351	49.7028	3.16589	98.1497	0.262295	8.875	35.3397	27.9	25.615
41.3602	-83.6227	39173	Ohio	Wood County	9.99729	200.062	989.562	14706.9	15.1824	48.6555	3.87455	96.1028	0.28521	9.51667	77.3926	22.2333	24.665
40.8401	-83.3132	39175	Ohio	Wyandot County	13.2889	259.393	982.685	14642.7	15.3862	49.1676	1.81292	98.9497	0.113445	7.38333	21.6764	27.9833	25.67
35.8975	-94.6517	40001	Oklahoma	Adair County	12.7468	329.048	975.379	16358.2	20.9507	49.5538	4.29782	51.1514	48.1863	22.4917	14.6069	33.4333	30.875
34.3748	-96.0347	40005	Oklahoma	Atoka County	14.2365	191.24	991.23	16870.6	23.652	53.0432	2.1238	79.5332	14.8458	21.85	5.52697	31.325	29.42
35.2739	-99.6716	40009	Oklahoma	Beckham County	16.319	594.85	946.526	17947.7	23.3108	52.4204	8.44432	91.2646	3.20529	16.7583	8.78895	30.6417	26.935
35.8778	-98.4289	40011	Oklahoma	Blaine County	17.5937	459.862	961.08	17470.5	22.6235	55.6867	14.0129	83.5264	9.83487	19.4417	4.88142	28.95	30.75
33.964	-96.2641	40013	Oklahoma	Bryan County	16.0062	197.113	990.615	17190.3	24.3421	48.8194	3.91671	82.6781	14.8436	19.0583	16.493	29.2167	27.16
35.1679	-98.381	40015	Oklahoma	Caddo County	14.2741	418.435	965.738	17634.9	23.2081	50.3386	8.05756	69.0782	27.3906	20.575	8.87205	31.1917	29.535
35.5434	-97.9798	40017	Oklahoma	Canadian County	13.9627	399	967.816	17370.8	22.7448	49.7467	5.27652	89.0875	5.17425	8.33333	42.6948	26.05	24.81
34.2518	-97.2879	40019	Oklahoma	Carter County	15.1273	264.627	982.977	17386.4	24.1055	48.5644	4.00102	80.6598	10.3965	16.3333	21.7007	29.9	26.38
35.9044	-94.9968	40021	Oklahoma	Cherokee County	14.7708	256.514	983.636	16435.5	21.5195	49.1686	5.35461	60.6448	37.1088	22.3	22.9398	29.6167	28.94
34.0276	-95.5542	40023	Oklahoma	Choctaw County	21.5641	153.014	995.622	16919.1	24.2694	47.8245	2.24688	70.1779	18.0839	24.75	7.59911	32.55	27.25
35.2031	-97.3283	40027	Oklahoma	Cleveland County	11.3711	359.79	972.176	17286.7	22.7775	50.1258	5.51946	86.2223	5.32328	10.7333	165.475	24.2417	23.055
34.6626	-98.4766	40031	Oklahoma	Comanche County	13.5964	362.905	971.971	17831.4	23.8176	51.6113	9.77164	70.0524	6.31161	16.5083	42.1229	28.8	26.895
36.7639	-95.2016	40035	Oklahoma	Craig County	17.3706	227.612	986.864	16468.6	20.8754	50.7704	1.8815	74.4425	21.2621	16.6583	7.54335	32	29.15
35.9077	-96.3798	40037	Oklahoma	Creek County	18.5095	240.849	985.475	16759.7	22.1663	49.2771	2.54895	85.5946	11.044	13.7917	27.57	30.8083	27.14
35.6456	-98.9974	40039	Oklahoma	Custer County	12.6963	506.677	955.969	17637.1	22.7252	49.1961	11.2709	88.0048	7.28144	17.375	10.261	26.2333	26.74
36.3934	-94.8082	40041	Oklahoma	Delaware County	15.4138	279.973	980.914	16379.1	20.9093	49.2484	2.48601	73.2592	25.5827	18.7833	20.4697	31.85	28.16
36.3783	-97.7877	40047	Oklahoma	Garfield County	14.6213	377.195	970.176	17171.2	22.3249	48.782	6.22284	91.5093	2.65645	14.725	21.2181	27.2417	26.645
34.7093	-97.3127	40049	Oklahoma	Garvin County	20.1156	294.727	979.534	17292.2	23.4832	48.5635	4.72796	87.6532	8.91455	16.3583	13.02	29.8417	26.92
35.0211	-97.8869	40051	Oklahoma	Grady County	13.2531	368.466	971.276	17497.4	23.2502	49.3566	3.86711	90.1455	6.23316	14.175	17.1194	28.0917	27.305
34.5939	-99.4122	40065	Oklahoma	Jackson County	9.17761	422.233	965.563	18127.3	24.7701	49.7968	18.2459	87.085	2.44096	16.375	13.0717	25.6833	26.01
34.3135	-96.6543	40069	Oklahoma	Johnston County	22.2045	259.595	983.517	17182.9	23.8381	49.3315	3.27215	79.5007	17.9807	19.8583	6.36665	30.1083	29.935
36.8148	-97.1438	40071	Oklahoma	Kay County	15.3274	311.759	977.388	16954.7	21.4675	48.918	5.32851	86.9759	10.0087	16.2833	19.7731	29.7	26.445
35.9494	-97.9346	40073	Oklahoma	Kingfisher County	11.8993	337.982	974.624	17307.7	22.9004	49.3462	9.81341	94.3002	3.75845	10.7	6.13946	25.9667	27.47
34.8751	-95.2723	40077	Oklahoma	Latimer County	22.9322	257.269	983.653	16668.9	22.555	49.975	2.15326	75.9472	22.6481	19.2667	5.79142	31.3333	29.885
34.8996	-94.7035	40079	Oklahoma	Le Flore County	15.6999	193.523	990.883	16571.4	22.4705	50.079	5.37601	83.5706	13.444	20.0667	11.9158	31.0833	29.145
35.7031	-96.8814	40081	Oklahoma	Lincoln County	17.7304	284.132	980.615	16964	22.4933	49.5147	2.13078	89.4218	7.78174	14.475	13.318	29.8417	26.235
35.9142	-97.4508	40083	Oklahoma	Logan County	9.42568	313.514	977.344	17153.9	22.7534	49.4423	3.95037	85.317	3.57903	13.4833	19.2042	26.625	28.255
35.0164	-97.4498	40087	Oklahoma	McClain County	12.2029	348.536	973.478	17301.6	23.1382	49.622	5.87107	91.6246	7.00226	10.8333	20.6362	26.3583	25.87
34.1171	-94.7661	40089	Oklahoma	McCurtain County	23.7645	147.847	996.173	16732.7	23.5946	48.695	3.93546	73.4287	16.7667	23.9417	6.98635	31.05	30.365
35.3691	-95.6718	40091	Oklahoma	McIntosh County	21.9381	195.285	990.7	16792.1	22.713	48.6919	1.60228	75.1412	20.1036	19.8917	12.2783	33.1583	27.92
34.027	-96.7705	40095	Oklahoma	Marshall County	19.2493	226.851	987.255	17423.1	24.3667	49.6331	11.4524	86.1784	11.3479	16.3333	15.0184	30.5083	28.355
36.3038	-95.2356	40097	Oklahoma	Mayes County	19.0408	213.759	988.501	16501.3	21.5335	49.8323	2.37752	75.5067	23.571	15.8417	23.3396	31.825	28.74
34.4858	-97.0716	40099	Oklahoma	Murray County	23.3014	313.244	977.46	17184.5	23.4829	49.5851	4.05825	83.7696	13.9043	15.2333	11.9024	30.9583	25.92
35.6176	-95.3839	40101	Oklahoma	Muskogee County	15.1106	179.352	992.503	16652.8	22.4956	48.6494	3.88665	67.1147	19.1298	18.4917	33.1524	31.4667	28.525
35.5546	-97.4094	40109	Oklahoma	Oklahoma County	14.5879	368.182	971.236	17203.4	22.7337	48.6804	11.7125	75.8175	4.35067	15.6667	372.555	25.9667	24.38
35.6469	-95.9646	40111	Oklahoma	Okmulgee County	16.7058	218.769	988	16733.6	22.3668	49.19	2.62882	72.3149	16.988	19.75	21.9668	31.6917	28.435
36.6247	-96.4084	40113	Oklahoma	Osage County	13.701	261.034	983.117	16785.5	21.4563	50.4465	2.60799	71.4794	16.0967	13.8417	7.90941	29.9667	29.95
36.8358	-94.8027	40115	Oklahoma	Ottawa County	22.5358	249.291	984.384	16319.3	20.7712	48.7592	4.04643	77.6787	20.3379	17.6833	26.6538	31.7583	28.86
36.3137	-96.6967	40117	Oklahoma	Pawnee County	13.6156	260.214	983.268	16849.3	22.0351	49.5947	1.62575	84.9361	13.6786	14.85	11.2572	31.0333	28.36
36.0792	-96.9753	40119	Oklahoma	Payne County	11.527	278.252	981.274	16939.6	22.4536	50.9201	3.02352	86.4108	5.60938	19.0167	40.8956	23.5333	24.775
34.9255	-95.7481	40121	Oklahoma	Pittsburg County	20.4807	221.495	987.741	16767.2	22.9606	50.8488	3.06464	79.8967	15.4448	17.025	13.1716	31.4333	30.77
34.7211	-96.6927	40123	Oklahoma	Pontotoc County	16.1373	292.743	979.705	17014.1	23.0192	48.3913	3.22282	77.4256	19.0649	18.0167	19.1628	27.6083	26.955
35.2114	-96.957	40125	Oklahoma	Pottawatomie County	15.1608	316.763	976.973	17101.3	22.698	48.1666	3.34159	81.8738	13.6493	16.925	33.0264	30.35	28.11
34.3779	-95.4081	40127	Oklahoma	Pushmataha County	23.3981	229.69	986.83	16630	23.171	48.8611	2.03904	80.1166	18.6689	23.1583	3.18343	31.15	28.27
36.3781	-95.6013	40131	Oklahoma	Rogers County	10.7825	199.367	990.152	16594.7	21.6334	49.4749	2.93833	83.4198	14.456	9.16667	45.3096	27.5917	25.345
35.1584	-96.6029	40133	Oklahoma	Seminole County	16.8471	276.841	981.47	16982.9	22.8039	48.5751	2.9296	73.0743	20.5967	22.45	15.235	32.8667	26.945
35.5024	-94.7508	40135	Oklahoma	Sequoyah County	15.3083	191.028	991.153	16557	22.2751	49.4917	2.82983	74.3107	22.8714	19.6333	23.2457	31.9667	28.65
34.4814	-97.8556	40137	Oklahoma	Stephens County	16.0191	344.667	974.026	17607.8	24.0418	48.5706	5.06965	91.0462	6.01232	14.45	19.2677	28.3917	27.79
36.742	-101.488	40139	Oklahoma	Texas County	13.6224	941.004	909.733	18156.3	22.1734	51.627	35.2878	95.283	1.77652	12.1167	3.74912	23.85	25.15
36.1201	-95.9417	40143	Oklahoma	Tulsa County	16.1301	211.215	988.833	16674.6	22.0447	48.6541	8.33044	79.2517	6.66628	13.3417	389.966	25.85	24.495
35.9635	-95.5141	40145	Oklahoma	Wagoner County	13.8102	194.057	990.804	16586.4	22.2315	49.4231	3.58743	83.257	11.2463	10.5583	44.2313	28.075	27.6
36.7044	-95.9062	40147	Oklahoma	Washington County	17.7866	218.219	987.986	16658.7	21.456	48.1348	3.79948	84.7101	11.2738	12.4167	45.8933	27.5583	25.51
35.2902	-98.992	40149	Oklahoma	Washita County	15.5859	507.271	955.993	17777.8	23.1986	48.6945	6.06447	95.0317	3.81008	15.3583	4.39683	28.5583	27.98
36.4256	-99.2737	40153	Oklahoma	Woodward County	14.9154	607.369	944.9	17552.9	22.0509	51.3633	7.2264	94.7976	2.98829	12.8167	5.96814	28.2	27.645
44.7034	-117.692	41001	Oregon	Baker County	22.1096	1206.82	878.759	16163.2	12.5191	49.9875	2.84393	97.7242	1.28694	16.4667	2.0543	25.6	22
44.4906	-123.426	41003	Oregon	Benton County	11.0275	113.111	999.797	14996.5	15.6573	49.9279	5.45245	92.0684	1.07267	13.6333	46.488	15.575	19.38
45.1605	-122.195	41005	Oregon	Clackamas County	12.7857	140.866	996.382	15149.1	13.1114	49.2658	6.3703	94.0074	1.08371	8.425	73.8345	19.65	21.6
46.0245	-123.705	41007	Oregon	Clatsop County	17.9319	73.335	1004.44	14177.5	13.6448	49.6149	5.99768	96.1387	1.40303	13.2583	16.8968	26.5917	26.345
45.9419	-123.081	41009	Oregon	Columbia County	16.7083	146.241	995.848	13907.5	14.834	50.1355	3.33932	96.4461	1.71179	9.725	27.4421	26.0833	29.5
43.1842	-124.093	41011	Oregon	Coos County	23.5365	96.6441	1001.72	16137.4	14.9733	49.2035	4.38917	94.7582	3.33029	16.5917	15.2055	29.425	25.05
44.1631	-120.372	41013	Oregon	Crook County	16.2995	1215.58	878.105	16485.6	13.0785	49.7081	6.34199	97.6373	1.60689	13.275	2.66338	25.4083	24.305
42.4667	-124.211	41015	Oregon	Curry County	29.2594	316.223	975.937	16723.5	13.8149	49.0461	4.60839	95.9993	2.73531	13.8667	5.2281	27.6583	21.21
43.9151	-121.226	41017	Oregon	Deschutes County	17.6993	1117.24	887.959	16639.3	12.4685	49.5559	5.74659	96.9832	1.36464	10.4917	17.595	19.6083	18.135
43.2859	-123.154	41019	Oregon	Douglas County	18.1538	339.808	973.404	16165.9	15.168	49.3635	3.94521	96.2677	2.212	14.7583	7.99193	28.725	27.735
44.4963	-119.014	41023	Oregon	Grant County	22.6789	1416.02	857.492	16077.5	12.1714	49.9193	2.38108	97.6545	1.68011	14.4083	0.638551	23.6917	24.08
43.0644	-118.986	41025	Oregon	Harney County	30.0545	1500.49	849.713	16972.6	13.2884	50.8233	3.93936	95.0184	4.07104	15.55	0.282078	26.35	24.945
45.5118	-121.656	41027	Oregon	Hood River County	10.306	452.994	960.108	15886.7	12.7099	49.8053	26.9721	96.1713	1.19879	13.075	15.5639	20.275	23.32
42.4118	-122.676	41029	Oregon	Jackson County	19.5901	552.663	949.407	17284.5	15.2317	48.6912	8.65654	95.9639	1.55842	13.875	26.6994	24.3167	20.365
44.6438	-121.183	41031	Oregon	Jefferson County	17.4688	899.131	911.385	16068.7	13.9133	51.227	18.9697	80.1629	18.4905	15.9833	4.45727	24.9417	23.59
42.3854	-123.597	41033	Oregon	Josephine County	19.0699	473.453	958.313	17270	15.535	48.6394	5.31324	96.5533	1.8282	16.975	18.7469	28.1583	22.4
42.6838	-121.646	41035	Oregon	Klamath County	23.4144	1342.85	865.139	17633	12.8735	49.9275	9.05813	92.6693	5.15559	16.7167	4.239	26.8167	27.085
42.7884	-120.39	41037	Oregon	Lake County	20.5286	1645.44	835.535	17340.2	13.0918	51.4112	6.15318	95.8164	2.81477	16.6167	0.364038	25.7417	26.815
43.9283	-122.898	41039	Oregon	Lane County	16.1133	203.374	989.104	15711.1	14.3159	49.1869	5.95537	94.2228	1.56245	14.7917	28.4899	22.3333	24.425
44.6411	-123.911	41041	Oregon	Lincoln County	21.4588	100.27	1001.22	15134.4	13.4273	48.6389	6.38809	93.6969	4.29457	15.5667	17.7778	26.1083	26.675
44.4948	-122.544	41043	Oregon	Linn County	15.2644	170.924	992.905	15201	14.2512	49.3295	6.022	96.334	1.79855	13.5083	18.3478	24.325	28.925
43.1877	-117.604	41045	Oregon	Malheur County	13.0081	788.547	923.436	16801.6	14.5983	53.9277	28.5674	94.6458	1.70126	21.5583	1.22557	24.8083	25.905
44.9009	-122.576	41047	Oregon	Marion County	13.8871	97.5893	1001.58	14865.2	14.3061	50.1612	20.5913	93.3199	2.30636	14.725	97.5473	22.4583	26.915
45.5477	-122.417	41051	Oregon	Multnomah County	13.8919	77.6777	1003.98	14300.8	15.4258	49.4089	9.17624	84.4014	1.59296	13.9083	610.047	22.3833	20.36
44.9044	-123.397	41053	Oregon	Polk County	13.317	119.141	999.075	14771.6	15.4321	48.5305	10.3546	94.4008	2.52437	11.725	35.6441	20.2583	24.305
45.4557	-123.759	41057	Oregon	Tillamook County	21.0228	251.735	983.315	14565.8	12.8711	50.2844	7.03139	97.0287	1.46749	13.4833	8.68939	24.5917	22.715
45.5912	-118.734	41059	Oregon	Umatilla County	15.2895	377.361	969.108	15289.4	15.1179	51.6827	19.7438	93.372	4.26211	14.775	8.78092	25.1583	28.035
45.304	-117.999	41061	Oregon	Union County	18.9444	1141.4	885.46	15568.2	12.4651	48.9079	3.21477	96.323	1.16258	14.375	4.71688	23.2917	22.185
45.1645	-121.165	41065	Oregon	Wasco County	16.8505	298.581	978.086	15922.6	14.7416	49.4092	11.8669	93.2858	4.63122	14.4417	3.92038	24.4333	25.495
45.5535	-123.098	41067	Oregon	Washington County	11.8298	82.8777	1003.35	14361.3	14.9751	49.485	13.4552	87.8249	1.05661	8.64167	259.683	17.6333	20.325
45.2481	-123.316	41071	Oregon	Yamhill County	11.8853	118.947	999.093	14618.1	15.3376	50.406	12.7083	94.9314	2.02188	11.5667	49.3063	21.0833	25.835
39.8695	-77.2177	42001	Pennsylvania	Adams County	10.4271	195.773	990.113	15036.2	15.8199	49.1336	4.79537	97.1824	0.289879	7.39167	72.0178	24.6083	25.585
40.4689	-79.9809	42003	Pennsylvania	Allegheny County	10.8145	310.169	976.831	14270.2	15.3834	47.6027	1.19048	84.0699	0.178647	11.1667	659.275	25.4167	21.81
40.8124	-79.4641	42005	Pennsylvania	Armstrong County	12.4541	340.73	973.216	14112.1	14.5608	48.9714	0.489019	98.6889	0.0862698	11.9083	41.8057	27.6667	26.85
40.6841	-80.3507	42007	Pennsylvania	Beaver County	11.5267	298.126	978.186	14277.3	15.1388	48.0823	0.932141	92.8861	0.131408	10.8	156.199	27.3833	24.695
39.9971	-78.49	42009	Pennsylvania	Bedford County	16.5311	431.968	962.863	14611.4	14.8334	49.5163	0.719841	98.9688	0.134939	11.75	18.9671	27.1083	26.73
40.414	-75.9269	42011	Pennsylvania	Berks County	11.4894	133.603	997.38	14966.7	15.6117	49.0459	12.7235	92.5095	0.460219	10.4167	176.581	24.55	25.12
40.4979	-78.3106	42013	Pennsylvania	Blair County	12.6486	403.224	965.999	14356.1	14.0593	48.2418	0.748029	97.6758	0.0999026	13	93.7158	27.0833	25.45
41.7915	-76.5021	42015	Pennsylvania	Bradford County	12.7487	378.124	968.667	14041.5	12.764	48.9562	0.888833	98.5202	0.326812	12.55	20.9709	27.2833	25.315
40.3369	-75.1071	42017	Pennsylvania	Bucks County	10.995	68.0202	1005.15	15161.4	16.1066	49.0859	3.2381	92.6692	0.230265	5.16667	389.762	22.1333	20.145
40.9138	-79.919	42019	Pennsylvania	Butler County	11.0519	361.671	970.822	14231.7	14.5971	49.0562	0.810445	97.8963	0.107179	8.2	87.7152	23.5583	25.985
40.4941	-78.7153	42021	Pennsylvania	Cambria County	14.8626	546.537	949.657	14156.4	13.2022	48.9265	1.13932	95.8304	0.103995	13.1	82.9664	27.3583	25.55
40.9178	-75.7094	42025	Pennsylvania	Carbon County	16.2004	305.967	977.125	14589.5	13.8426	49.0158	2.37501	97.9894	0.198063	9.925	62.7989	29.8917	24.69
40.9092	-77.8478	42027	Pennsylvania	Centre County	9.23928	385.406	967.979	14156.6	13.7211	51.478	2.09771	91.707	0.151873	14.0667	50.5378	18.6583	24.635
39.974	-75.7497	42029	Pennsylvania	Chester County	8.90676	124.264	998.509	15251	16.1929	49.0846	4.97169	89.9821	0.247133	5.53333	238.079	18.5917	18.42
41.1982	-79.4204	42031	Pennsylvania	Clarion County	12.052	428.576	963.086	13941.6	13.8774	48.3952	0.516936	98.2816	0.13306	14.0583	26.1702	25.1833	25.47
41.0002	-78.4737	42033	Pennsylvania	Clearfield County	13.1999	477.517	957.439	14056.8	13.3001	50.6839	1.40154	97.3542	0.137132	13.8917	27.751	27.725	27.995
41.2453	-77.6491	42035	Pennsylvania	Clinton County	11.7529	339.195	973.254	14073.3	13.5442	48.7763	0.82355	98.1758	0.105978	13.6667	16.6649	26.5583	26.205
41.0455	-76.4043	42037	Pennsylvania	Columbia County	11.0644	233.125	985.631	14330.5	14.3415	47.7896	1.50334	97.4761	0.158715	12.1917	52.1058	26.1333	25.475
41.6868	-80.1078	42039	Pennsylvania	Crawford County	12.4672	389.136	967.496	13928.5	13.3571	48.7226	0.769969	97.4014	0.22662	14.1417	34.1655	27.8417	26.34
40.1648	-77.2634	42041	Pennsylvania	Cumberland County	10.3614	158.02	994.525	14942.9	15.8215	48.9024	2.04255	94.1733	0.17871	6.35	156.753	21.3417	24.675
40.4126	-76.7926	42043	Pennsylvania	Dauphin County	9.58978	146.868	995.81	14804	15.4374	48.1947	5.39945	77.9163	0.303639	10.175	190.108	23.75	25.79
39.9167	-75.3988	42045	Pennsylvania	Delaware County	11.0575	54.5023	1006.77	15326.7	16.7379	47.8137	2.18154	77.7355	0.193477	8.89167	1160.51	25.275	23.84
41.4273	-78.6539	42047	Pennsylvania	Elk County	12.3123	539.278	950.378	13761	12.7682	49.5073	0.465454	99.2057	0.102167	8.85833	15.658	27.7667	26.355
42.118	-80.0964	42049	Pennsylvania	Erie County	11.3874	274.92	980.505	14240.1	11.9213	48.9606	2.6911	91.4957	0.229535	13.8	134.591	27.475	24.69
39.9141	-79.6446	42051	Pennsylvania	Fayette County	11.9286	381.467	968.623	14075.4	15.0026	48.4215	0.571419	95.1173	0.135654	17.5333	69.7022	29.1917	30.685
39.9267	-77.7245	42055	Pennsylvania	Franklin County	10.4781	243.819	984.534	14946.7	15.8476	48.7509	2.97147	95.6017	0.24104	8.11667	69.2916	24.4917	26.125
39.9108	-78.1226	42057	Pennsylvania	Fulton County	18.1511	341.658	973.238	14811.7	15.5099	50.1099	0.563245	98.6136	0.180879	10.3083	12.8462	26.9417	23.78
39.849	-80.2257	42059	Pennsylvania	Greene County	13.3103	346.853	972.673	14348.9	15.718	51.4834	1.01791	95.7449	0.179705	16.4167	26.5834	27.75	29.115
40.4223	-77.9686	42061	Pennsylvania	Huntingdon County	12.8844	312.13	976.548	14419.9	14.9186	52.5959	1.34422	94.0363	0.114006	12.3667	20.2128	26.5917	28.66
40.6514	-79.0875	42063	Pennsylvania	Indiana County	12.876	414.36	964.734	14012.3	14.0731	49.0677	0.79129	96.6786	0.121291	15.6667	41.4574	24.6167	23.665
41.1303	-78.999	42065	Pennsylvania	Jefferson County	14.3946	455.803	959.923	13961.9	13.4484	49.1718	0.524631	99.2349	0.17506	12.9	26.7779	27.2167	27.325
40.5307	-77.4004	42067	Pennsylvania	Juniata County	8.99555	256.303	983.025	14612.1	15.221	49.8533	1.97944	98.6929	0.191899	9.075	23.378	26.4583	26.32
41.4402	-75.6096	42069	Pennsylvania	Lackawanna County	13.5153	336.801	973.464	14327.7	13.0573	47.5796	2.90423	96.2824	0.16844	11.7667	179.344	27.4667	23.275
40.042	-76.2502	42071	Pennsylvania	Lancaster County	8.79482	127.927	998.083	15152.4	16.2787	48.807	7.04204	93.7365	0.291656	8.45	200.758	23.3083	24.21
40.9927	-80.3344	42073	Pennsylvania	Lawrence County	12.1874	312.864	976.433	14237.9	14.6744	47.8935	0.771373	95.3087	0.110708	12.9083	99.5749	27.425	25.04
40.3673	-76.458	42075	Pennsylvania	Lebanon County	10.0418	162.95	993.943	14954.8	15.752	48.761	6.82827	96.3333	0.21743	8.61667	134.584	25.475	27.07
40.6142	-75.5906	42077	Pennsylvania	Lehigh County	11.2853	129.819	997.809	14916.7	15.2984	48.3291	14.166	90.3494	0.518158	10.0583	366.971	24.6583	24.065
41.1728	-75.976	42079	Pennsylvania	Luzerne County	13.6026	300.203	977.733	14291.3	13.3659	48.512	3.42052	95.986	0.224446	11.9083	137.8	29.4583	25.215
41.3436	-77.0553	42081	Pennsylvania	Lycoming County	9.81326	245.95	984.063	14092.2	13.5881	48.9388	0.971832	94.414	0.224803	12.6417	36.8116	26.575	25.75
41.8146	-78.5725	42083	Pennsylvania	Mc Kean County	12.7541	557.153	948.215	13640.7	12.0345	50.5313	1.37269	96.9692	0.310227	13.8917	17.5611	28.725	25.47
41.3	-80.2528	42085	Pennsylvania	Mercer County	10.7562	341.336	973.093	14101.6	14.1679	48.8264	0.856752	93.4482	0.132305	12.8	68.1986	27.9167	27.385
40.6119	-77.6207	42087	Pennsylvania	Mifflin County	13.2058	270.199	981.36	14445.8	14.6883	48.6197	0.848314	98.7544	0.0951531	13.3	43.5959	28.5	26.73
41.0562	-75.329	42089	Pennsylvania	Monroe County	12.307	326.776	974.663	14616.5	13.378	49.4557	10.0527	86.3389	0.474144	9.28333	99.5083	25.3417	25.145
40.21	-75.3702	42091	Pennsylvania	Montgomery County	9.59452	81.8508	1003.51	15150.1	16.2641	48.433	3.06064	85.7666	0.197366	5.3	619.538	20.95	20.24
41.0293	-76.6653	42093	Pennsylvania	Montour County	10.2977	199.311	989.636	14353.8	15.0126	47.8457	1.34932	96.8924	0.0723665	9.79167	53.7274	27.5083	26.535
40.7528	-75.3074	42095	Pennsylvania	Northampton County	10.363	134.667	997.228	14856	15.1206	48.8156	8.41704	93.0178	0.278558	7.825	291.95	24.275	25.565
40.8515	-76.7099	42097	Pennsylvania	Northumberland County	10.1533	230.962	985.936	14406.4	14.9072	49.4764	1.67015	97.4729	0.16335	12.2833	79.0178	28.475	28.88
40.3978	-77.2663	42099	Pennsylvania	Perry County	13.7625	223.607	986.839	14728.5	15.4209	49.8739	0.967148	98.8011	0.14152	8.25833	31.1755	25.6667	27.275
40.0094	-75.1333	42101	Pennsylvania	Philadelphia County	10.3824	34.3433	1009.16	15265.5	16.7335	46.7864	10.2597	47.6564	0.657168	22.2167	4296.9	30.0583	27.205
41.3259	-75.0315	42103	Pennsylvania	Pike County	13.0975	358.785	970.975	14594.5	13.357	49.9473	6.96398	93.4648	0.326087	7.85833	37.0821	25.4	24.22
41.7482	-77.8947	42105	Pennsylvania	Potter County	20.1674	625.905	940.497	13801.2	11.8621	49.8447	0.774117	98.9102	0.233634	13.1417	6.38162	27.2	25.175
40.7037	-76.2178	42107	Pennsylvania	Schuylkill County	15.4498	313.152	976.358	14641.1	14.3472	50.2687	1.81672	96.6844	0.142242	11.1333	73.6697	28.825	23.87
40.7553	-77.073	42109	Pennsylvania	Snyder County	8.82484	220.285	987.179	14441.5	14.9055	49.1618	1.30655	98.2487	0.0953748	10.2917	45.0208	25.9417	24.74
39.9813	-79.0285	42111	Pennsylvania	Somerset County	10.7807	652.768	937.871	14403.4	13.2665	50.6901	0.857696	97.5062	0.0987663	12.8667	28.4041	27.425	26.66
41.8197	-75.801	42115	Pennsylvania	Susquehanna County	12.7173	436.556	961.948	14083.2	12.5386	49.9606	0.979627	99.081	0.153983	12.0917	20.137	27.3417	24.305
41.7669	-77.2573	42117	Pennsylvania	Tioga County	12.9786	504.331	954.224	13968.9	12.3379	48.9955	0.757038	98.5012	0.245266	13.6667	14.1631	25.6417	27.715
40.9622	-77.0555	42119	Pennsylvania	Union County	8.78814	220.961	987.065	14372.4	14.5108	55.2601	4.56363	90.4793	0.364484	11.375	52.9835	25.3417	27.025
41.402	-79.7544	42121	Pennsylvania	Venango County	12.2664	404.685	965.784	13903.4	13.7581	48.8773	0.689916	98.1369	0.183375	14.125	32.1531	29.5833	22.83
41.8437	-79.3132	42123	Pennsylvania	Warren County	9.9957	464.416	958.808	13654.9	12.686	49.455	0.53764	99.0533	0.199734	11.3833	18.6355	28.1	23.06
40.2	-80.2521	42125	Pennsylvania	Washington County	11.4085	332.221	974.313	14377.2	15.4759	48.3393	0.835766	95.6697	0.126188	9.925	92.3715	26.85	27.655
41.6466	-75.2925	42127	Pennsylvania	Wayne County	14.9686	430.245	962.664	14350	12.5185	51.2546	2.56836	96.7558	0.190828	11.45	26.5439	27.125	21.975
40.3111	-79.4667	42129	Pennsylvania	Westmoreland County	11.9842	344.052	972.855	14074.3	14.7115	48.4595	0.67356	96.7413	0.115727	9.35833	138.325	25.6667	25.935
41.5251	-76.0088	42131	Pennsylvania	Wyoming County	14.0272	350.503	971.894	14144.6	13.1246	49.8137	1.09332	98.6671	0.175369	10.6417	27.3914	26.4333	26.105
39.9218	-76.7284	42133	Pennsylvania	York County	11.756	173.584	992.728	15098.9	16.1693	49.2496	4.20508	93.2913	0.282026	7.70833	173.73	24.6583	25.11
41.7053	-71.2851	44001	Rhode Island	Bristol County	8.22682	6.906	1012.42	15139.6	14.7677	48.1758	1.61125	97.4383	0.175324	6.9	797.738	20.6167	17.39
41.6777	-71.5763	44003	Rhode Island	Kent County	10.0347	42.0105	1008.21	15219.9	14.3978	48.049	2.43781	96.1598	0.324275	7.28333	381.671	24.9	20.02
41.5027	-71.2841	44005	Rhode Island	Newport County	8.42373	18.8479	1010.98	15769.4	14.2624	48.6729	3.50746	93.219	0.575668	7.675	313.552	20.575	17.06
41.8705	-71.5782	44007	Rhode Island	Providence County	8.28098	45.1396	1007.83	14896.2	14.1747	48.0853	15.9814	84.6982	0.957201	14.5833	587.797	23.9833	21.43
41.4012	-71.6176	44009	Rhode Island	Washington County	9.44273	27.3026	1009.97	15665.5	14.4591	48.5792	1.92263	95.6438	1.04964	6.8	146.537	20.2417	17.345
34.2138	-82.4605	45001	South Carolina	Abbeville County	9.98655	174.159	993.097	17342.1	22.5069	48.2253	0.904206	70.0052	0.164022	15.9833	19.731	27.0417	27.255
33.5493	-81.6339	45003	South Carolina	Aiken County	13.8709	114.43	999.992	17555.1	23.3564	48.3634	3.45467	72.8983	0.515191	14.5917	54.0536	25.9417	27.76
34.5195	-82.6381	45007	South Carolina	Anderson County	15.3475	234.123	986.208	17244.8	21.8321	48.2493	1.97376	82.3089	0.271716	13.7	94.4985	27.0833	28.16
33.2607	-81.4338	45011	South Carolina	Barnwell County	11.8584	74.9354	1004.56	17707.8	23.8725	47.9938	1.57864	55.1042	0.376747	20.6917	16.2111	27.4083	30.925
32.3581	-80.6893	45013	South Carolina	Beaufort County	11.0133	2.3769	1012.97	18927.4	23.8887	49.8575	9.39725	75.9226	0.415254	11.325	92.1967	21.9167	20.855
33.2077	-79.9537	45015	South Carolina	Berkeley County	11.6488	12.0827	1011.84	18052.4	23.6174	50.2497	4.29793	70.043	0.691136	12.5667	55.1074	26.5833	28.355
33.6748	-80.7803	45017	South Carolina	Calhoun County	16.1365	72.5893	1004.81	17643.6	23.3237	48.2188	2.08747	53.1542	0.29367	16.125	15.4449	24.7583	31.095
32.8005	-79.9425	45019	South Carolina	Charleston County	11.4935	3.45124	1012.85	18950.8	23.4235	48.4058	3.81843	65.2767	0.408028	15.4333	138.127	23.9333	23.525
35.0498	-81.6076	45021	South Carolina	Cherokee County	13.4823	215.369	988.332	17126	21.708	48.4918	2.82122	78.3724	0.307966	16.4583	52.9445	30.45	28.805
34.6893	-81.1612	45023	South Carolina	Chester County	11.3096	154.648	995.311	17266.8	22.1834	48.2886	1.10415	60.6722	0.379782	17.3667	22.3579	30.9583	31.125
34.637	-80.1592	45025	South Carolina	Chesterfield County	13.7171	96.3124	1002.04	17124	22.2575	48.4055	2.83956	65.4225	0.504698	19.775	21.5938	29.7167	28.16
33.6647	-80.2179	45027	South Carolina	Clarendon County	11.5669	33.1893	1009.38	17608.3	23.3791	49.2847	2.16516	47.0871	0.260729	23.5917	21.4412	27.125	28.275
32.835	-80.6553	45029	South Carolina	Colleton County	11.6673	16.3557	1011.35	18093.3	23.9619	48.0689	2.12071	57.5578	0.789894	20.8917	14.1054	27.8083	30.375
34.3322	-79.9621	45031	South Carolina	Darlington County	8.77627	55.7566	1006.75	17229.6	22.8184	47.3782	1.29439	57.3248	0.253062	19.9583	46.9245	28.4167	30.655
34.3902	-79.375	45033	South Carolina	Dillon County	9.49341	33.232	1009.37	17123.3	22.6316	46.8566	2.15957	50.5935	2.57048	24.1833	29.8241	30.85	30.175
33.0822	-80.4047	45035	South Carolina	Dorchester County	10.4949	14.3321	1011.58	17782.5	23.7752	48.782	3.12246	71.4591	0.797051	11.0167	76.3768	24.7583	27.51
33.7765	-81.9682	45037	South Carolina	Edgefield County	7.91437	134.072	997.721	17415	23.0496	53.7434	3.67129	58.8471	0.320818	17.7583	19.8228	26.4	27.96
34.3957	-81.127	45039	South Carolina	Fairfield County	11.6684	126.623	998.557	17441.7	22.641	47.6721	1.34224	40.0537	0.187014	18.7167	13.4312	28.0167	32.375
34.0285	-79.7102	45041	South Carolina	Florence County	10.3319	32.0129	1009.52	17393.9	23.1371	46.9869	1.61986	57.9171	0.321588	17.5917	63.1195	26.6083	28.345
33.4175	-79.3008	45043	South Carolina	Georgetown County	8.01284	4.19969	1012.76	18240.3	23.2197	47.7472	2.343	63.3927	0.206839	16.975	27.7959	26.725	26.11
34.8926	-82.3721	45045	South Carolina	Greenville County	13.2682	290.849	979.683	17161.8	20.9093	48.6323	5.87841	78.9941	0.406529	12.5333	200.079	23.5583	22.51
34.1558	-82.1279	45047	South Carolina	Greenwood County	9.50006	172.34	993.315	17399	22.6503	46.9769	4.08295	66.7841	0.339918	15.6417	57.394	26.65	27.905
32.7783	-81.1434	45049	South Carolina	Hampton County	8.9645	25.84	1010.25	17861.2	24.3941	50.9663	2.91801	43.6699	0.300019	22.125	14.6177	26.3	33.04
33.9093	-78.9767	45051	South Carolina	Horry County	13.6409	9.07129	1012.19	18092.8	22.5936	49.0176	4.39154	83.2642	0.554146	14.6083	78.0635	30.7667	24.86
32.4306	-81.0216	45053	South Carolina	Jasper County	8.25867	8.00414	1012.32	18281.2	24.53	52.6175	10.6906	47.6002	0.508305	22.9833	13.0434	28.35	31.64
34.3384	-80.5909	45055	South Carolina	Kershaw County	11.4104	81.324	1003.79	17340.1	22.6876	48.4577	2.61761	73.0183	0.33184	13.3167	30.079	27.55	27.275
34.6868	-80.7037	45057	South Carolina	Lancaster County	12.6108	160.337	994.649	17217.5	22.0348	49.4676	2.99125	72.9758	0.299149	15.5667	47.1768	29.85	27.635
34.4835	-82.0057	45059	South Carolina	Laurens County	11.4188	189.501	991.325	17323.9	22.2354	48.4105	2.87534	73.0266	0.309386	16.7417	36.6915	28.925	30.805
34.1586	-80.2512	45061	South Carolina	Lee County	9.46714	65.5783	1005.62	17359.8	22.9037	51.0685	1.62803	35.0486	0.222214	25.4833	18.7036	29.6	31.275
33.8926	-81.2729	45063	South Carolina	Lexington County	13.0733	101.99	1001.41	17430.4	22.9251	48.7023	3.6407	83.8424	0.490409	10.7	130.157	24.9583	27.145
34.0807	-79.3621	45067	South Carolina	Marion County	8.79761	21.681	1010.72	17315.1	22.9922	46.0503	2.07114	42.591	0.398847	24.0917	27.1176	29.1333	31.72
34.6018	-79.6779	45069	South Carolina	Marlboro County	10.5028	48.3326	1007.61	17088.1	22.5809	50.8853	1.68284	43.9877	4.12166	24.3167	23.1568	31.8417	31.025
34.2897	-81.6001	45071	South Carolina	Newberry County	13.3463	140.457	996.968	17490.7	22.6619	48.5786	5.70178	66.1851	0.51027	15.9333	22.4023	27.275	29.715
34.7488	-83.0615	45073	South Carolina	Oconee County	17.1167	280.334	980.873	17178.7	20.9094	49.3503	3.40931	90.8834	0.257255	12.9583	43.2964	26.2833	25.675
33.4361	-80.8029	45075	South Carolina	Orangeburg County	8.73837	59.8418	1006.3	17679.3	23.5915	46.7155	1.38545	36.518	0.55179	22.575	32.1137	25.4333	36.29
34.8874	-82.7254	45077	South Carolina	Pickens County	14.856	291.894	979.513	17112.5	20.4476	49.921	2.38655	91.3145	0.201815	13.625	88.9723	24.7833	23.185
34.0298	-80.8966	45079	South Carolina	Richland County	9.34449	84.4089	1003.44	17479	23.0475	48.4713	3.75298	50.6368	0.399494	13.9917	178.347	22.0333	25.405
34.0053	-81.7279	45081	South Carolina	Saluda County	11.0961	148.334	996.071	17423.1	22.7937	50.1363	10.7033	69.6884	0.720922	16.7833	16.4623	27.1583	26.8
34.9332	-81.9911	45083	South Carolina	Spartanburg County	12.7504	242.519	985.207	17148.3	21.3228	48.5691	4.25961	76.5783	0.356677	13.4333	126.915	26.7167	26.385
33.916	-80.3825	45085	South Carolina	Sumter County	8.41718	52.1601	1007.18	17480.7	23.1792	48.2572	2.51383	50.8709	0.368837	17.775	61.4066	26.85	30.425
34.6905	-81.6158	45087	South Carolina	Union County	14.3131	164.414	994.196	17271.2	22.2486	47.3968	0.7876	67.8568	0.187834	16.2833	22.0901	30.3	30.455
33.6265	-79.7165	45089	South Carolina	Williamsburg County	7.22149	16.7707	1011.29	17554.9	23.4473	47.7189	1.31483	32.7332	0.278868	28.2083	14.7758	26.475	34.49
34.9702	-81.1832	45091	South Carolina	York County	10.3986	191.249	991.085	17084.6	21.6894	48.3478	3.23356	78.0497	0.984848	11.375	108.008	26.1667	25.12
44.4183	-98.2794	46005	South Dakota	Beadle County	14.4262	396.659	966.797	15130.2	14.3803	49.62	3.96558	95.5329	1.15866	12.0667	5.14265	24.2667	28.57
44.3767	-96.7978	46011	South Dakota	Brookings County	8.75308	505.117	954.285	14752.2	13.0894	50.7182	1.44867	95.9514	1.04873	12.8667	14.501	18.8667	24.77
45.5893	-98.3522	46013	South Dakota	Brown County	9.97334	400.55	966.123	14815.4	12.9265	48.3713	1.03638	95.4316	3.1393	10.0833	8.03387	23.475	27.055
44.8964	-103.502	46019	South Dakota	Butte County	20.4312	973.642	904.001	15269.6	15.3118	49.8944	3.02396	97.2057	2.23804	14.0167	1.62594	26.4667	25.34
43.2062	-98.5951	46023	South Dakota	Charles Mix County	21.1782	470.762	958.673	15246.1	15.8521	49.1269	1.8083	68.5722	31.0603	23.2333	3.2147	27.4	31.59
44.9663	-97.1988	46029	South Dakota	Codington County	14.5262	536.553	950.652	14847.4	12.6144	49.63	1.30716	97.2577	1.95382	10.2333	14.876	25.0667	25.6
45.6983	-101.176	46031	South Dakota	Corson County	53.4364	624.261	941.166	14960.2	13.8746	50.5578	2.06009	34.8282	64.8516	34.1	0.646097	32.725	37.41
43.6804	-98.1559	46035	South Dakota	Davison County	15.9416	399.751	966.537	15155.8	14.9622	48.9928	1.10333	96.4109	2.53331	11.6083	16.9436	23.0667	25.005
45.15	-100.852	46041	South Dakota	Dewey County	39.7088	669.007	936.37	15110.8	14.3929	49.1162	1.56354	23.6143	76.115	28.2417	0.944627	36.3417	33.17
43.2215	-103.512	46047	South Dakota	Fall River County	26.2215	1131.56	888.085	15909	16.4435	51.6621	1.96809	91.8002	7.22443	14.9667	1.59833	26.7833	24.84
44.3923	-99.9858	46065	South Dakota	Hughes County	17.6578	487.66	956.598	15195.2	14.8938	48.2832	1.5034	88.6766	10.339	9.70833	8.66843	21.15	25.605
44.3537	-103.797	46081	South Dakota	Lawrence County	18.0127	1358.38	863.278	15390.6	12.2343	49.4055	2.1872	96.4162	2.54899	12.75	10.9829	23.35	21.21
43.2794	-96.7223	46083	South Dakota	Lincoln County	8.6546	422.075	963.945	14957.3	14.5991	49.8068	1.14508	97.599	0.588713	4.35833	22.5387	20.725	23.555
44.6068	-102.716	46093	South Dakota	Meade County	17.2227	1077.41	893.302	15294.2	15.5659	50.9357	2.81592	94.4169	2.83103	10.0583	2.76088	23.8833	25.375
43.6675	-96.7957	46099	South Dakota	Minnehaha County	14.1475	445.365	961.2	14946	13.9836	49.7168	3.23464	93.0389	2.44822	9.25	75.256	23.9417	24.11
44.0023	-102.824	46103	South Dakota	Pennington County	15.5967	1081.71	892.71	15359.8	15.1815	49.7123	1.89983	3.87437	95.9839	13.275	1.81489	24.875	21.835
45.6234	-96.9476	46109	South Dakota	Roberts County	22.9106	393.313	966.857	14616	12.3308	49.045	0.443877	98.7558	0.820499	19.35	0.868832	29.2833	28.615
43.3419	-102.559	46113	South Dakota	Shannon County	21.6371	972.34	904.552	15674.6	16.4899	51.8204	1.06315	99.318	0.247401	41.6833	0.459621	39.7417	35.73
43.2082	-100.717	46121	South Dakota	Todd County	51.987	831.59	919.201	15458	15.8598	49.1961	2.38582	11.1715	88.5164	41	2.60661	37.2083	35.56
43.0066	-97.3883	46135	South Dakota	Yankton County	11.8322	389.79	967.768	15079.7	15.6053	51.0432	2.28655	95.4296	2.43871	11.3917	16.2177	23.6417	25.93
36.1167	-84.1954	47001	Tennessee	Anderson County	17.3276	310.258	977.295	16042.2	19.2781	48.0465	1.67981	94.358	0.358133	14.3833	83.1584	28.375	24.785
35.5137	-86.4583	47003	Tennessee	Bedford County	14.6238	245.419	984.793	16095.8	20.4426	49.5787	9.51043	89.8438	0.487891	15.5167	33.6095	29.2833	24.8
36.0693	-88.0712	47005	Tennessee	Benton County	26.4624	140.648	996.837	16130.4	20.6851	48.6575	1.35008	97.0278	0.378528	17.9667	16.146	31.1417	25.97
35.6882	-83.923	47009	Tennessee	Blount County	14.4349	323.458	975.804	15773.5	19.3114	48.353	1.89487	95.7077	0.370805	11.4083	79.1184	27.7583	27.67
35.1539	-84.8594	47011	Tennessee	Bradley County	11.8359	261.308	983.034	16265.2	20.9366	48.761	3.35889	94.1349	0.476665	14.15	109.16	26.4667	26.47
36.4016	-84.1592	47013	Tennessee	Campbell County	14.3034	417.616	965.089	15812.3	18.5257	48.4735	0.917209	99.0221	0.310845	22.5	32.3635	34.35	25.985
35.8084	-86.0624	47015	Tennessee	Cannon County	15.9672	307.156	977.725	15908.6	19.9326	49.3159	1.43376	98.0184	0.277685	14.5583	19.2357	29.7417	26.285
35.9679	-88.4517	47017	Tennessee	Carroll County	16.6664	137.129	997.249	16188.6	20.7735	48.2428	1.62153	88.6234	0.336908	17.1083	18.6691	28.4833	28.56
36.2847	-82.1266	47019	Tennessee	Carter County	12.1504	645.191	939.461	15299.6	16.3313	48.7376	1.22159	98.0048	0.208057	19.4167	64.8882	30.5083	26.945
36.2552	-87.1008	47021	Tennessee	Cheatham County	16.8516	181.55	992.092	15987.5	20.2455	49.9944	1.82933	97.4592	0.359294	9.675	47.8736	27.525	24.71
35.4166	-88.6055	47023	Tennessee	Chester County	12.4926	141.867	996.727	16347.9	21.2292	48.4689	1.48086	89.2154	0.328283	16.025	21.741	27.8833	26.71
36.5016	-83.6607	47025	Tennessee	Claiborne County	23.9132	433.943	963.271	15816.4	18.5801	48.7468	0.738254	98.3549	0.267063	20.75	27.5479	31.1583	28.66
35.9162	-83.1192	47029	Tennessee	Cocke County	17.258	463.46	960.028	15858.1	18.8582	48.607	1.41781	97.0292	0.4563	22.325	30.7438	33.1833	26.715
35.4888	-86.0782	47031	Tennessee	Coffee County	19.9879	326.93	975.511	15947	20.1064	48.6698	2.99308	94.8815	0.337665	15.425	45.4391	27.35	25.11
35.8113	-89.1353	47033	Tennessee	Crockett County	14.5439	104.456	1001.06	16297.4	21.3238	48.0983	7.02483	85.3349	0.311154	17.1	21.0891	29.0917	27.5
35.9524	-84.9948	47035	Tennessee	Cumberland County	18.6799	548.699	950.453	15865.8	18.1209	48.7243	1.72968	98.9027	0.336759	15.85	29.114	29.3583	28.065
36.1691	-86.7848	47037	Tennessee	Davidson County	12.619	166.771	993.804	15950.6	20.389	48.4651	7.06221	68.6165	0.453956	14.95	454.858	24.0583	26.03
35.6034	-88.1074	47039	Tennessee	Decatur County	18.6242	143.268	996.556	16264	21.0608	48.8555	2.24831	96.0671	0.217624	17.8917	13.5053	30.425	24.76
35.9822	-85.8336	47041	Tennessee	DeKalb County	34.641	277.926	981.058	15833.8	20.0906	49.2991	4.98678	97.7084	0.252776	17.225	22.9024	30.15	26.53
36.1455	-87.3642	47043	Tennessee	Dickson County	14.2979	221.56	987.489	16043.1	20.1076	49.115	2.08737	94.381	0.421507	12.5083	36.4787	29.9	27.125
36.0542	-89.3983	47045	Tennessee	Dyer County	13.8111	93.531	1002.32	16294.1	21.2744	48.1729	1.93731	85.289	0.244291	17.3	28.5091	30.7833	29.38
35.197	-89.4138	47047	Tennessee	Fayette County	12.1933	118.081	999.5	16538.5	21.7732	49.5235	1.76778	68.1013	0.248122	12.7333	18.4619	25.3667	28.1
36.3761	-84.9327	47049	Tennessee	Fentress County	18.6095	464.482	959.822	15619.4	18.3345	49.2274	0.777163	99.4333	0.196952	23.6833	13.3343	31.3833	25.46
35.1559	-86.0992	47051	Tennessee	Franklin County	18.8425	326.73	975.541	16056.8	20.1673	48.7891	2.02702	93.4199	0.286593	13.7833	28.0812	28.1167	26.065
35.9917	-88.9338	47053	Tennessee	Gibson County	18.8012	117.165	999.57	16224.6	21.0045	47.4096	1.56973	79.7946	0.210079	15.7417	31.004	29.8333	29.37
35.2027	-87.0353	47055	Tennessee	Giles County	16.9419	250.201	984.274	16236.7	20.7104	48.6879	1.22981	87.8217	0.320243	14.6333	18.633	28.9417	26.94
36.2775	-83.5095	47057	Tennessee	Grainger County	14.7149	384.618	968.932	16073.4	19.4612	49.6944	1.68663	99.164	0.181536	18.0417	29.7786	32.0417	25.1
36.179	-82.8477	47059	Tennessee	Greene County	14.5298	455.711	960.882	15682.1	18.8137	48.9046	1.74411	97.1366	0.229638	16.8	40.9054	30.05	26.745
35.3873	-85.7222	47061	Tennessee	Grundy County	22.7958	544.981	951.007	15932.6	18.8227	49.3021	0.878871	99.2129	0.361853	25.275	15.068	31.8333	29.085
36.2184	-83.2661	47063	Tennessee	Hamblen County	15.8597	388.902	968.482	16106.3	19.6669	48.9386	7.96839	94.0536	0.498841	15.4333	143.836	29.9917	27.25
35.1592	-85.2023	47065	Tennessee	Hamilton County	11.3595	253.3	983.924	16351.5	20.7346	47.9833	3.00105	77.0899	0.476546	13.7833	227.107	24.5	27.515
35.2181	-88.989	47069	Tennessee	Hardeman County	12.6091	137.188	997.28	16491.7	21.4748	54.1186	1.15822	57.6166	0.257515	21.7833	16.0966	29.0333	29.335
35.2019	-88.1857	47071	Tennessee	Hardin County	17.47	143.024	996.609	16404.4	21.5034	48.8857	1.43419	95.4748	0.250128	20.175	17.2297	30.4	26.595
36.4522	-82.9314	47073	Tennessee	Hawkins County	14.5944	423.781	964.481	15925.8	19.038	48.7975	0.974617	97.8372	0.199508	16.55	43.8428	30.3917	26.605
35.5867	-89.2825	47075	Tennessee	Haywood County	12.0851	103.019	1001.23	16437.5	21.5525	46.8685	3.16964	48.2499	0.189791	20.175	14.0214	28.4083	29.815
35.654	-88.3877	47077	Tennessee	Henderson County	16.6786	150.94	995.666	16273.4	20.9802	48.2237	1.42425	91.0896	0.161768	14.8833	19.7358	28.8833	25.12
36.3254	-88.3004	47079	Tennessee	Henry County	27.2518	142.558	996.602	16142.5	20.4191	48.2963	1.3482	90.4575	0.258711	16.4667	21.6992	29.2833	28.365
35.8024	-87.4671	47081	Tennessee	Hickman County	21.7768	214.369	988.343	16075	20.473	52.5043	1.39762	94.6587	0.508994	17.0583	14.9024	31.3667	28.11
36.0404	-87.7906	47085	Tennessee	Humphreys County	18.5754	175.347	992.822	16068	20.4726	49.1723	1.14583	96.3885	0.373679	13.5667	13.1691	30.35	25.35
36.3542	-85.6742	47087	Tennessee	Jackson County	29.7647	245.07	984.772	15732	19.7959	49.5677	1.09727	99.2047	0.382202	19.9	14.1449	32.0583	27.28
36.0485	-83.441	47089	Tennessee	Jefferson County	11.8829	351.61	972.683	16028	19.7538	49.1916	2.19276	96.7918	0.374726	15.625	67.4203	30.025	24.87
36.4532	-81.8612	47091	Tennessee	Johnson County	21.8994	876.211	914.312	15321.2	15.4148	53.8962	1.13494	97.1353	0.253343	23.5417	23.2329	32.6917	26.335
35.9927	-83.9377	47093	Tennessee	Knox County	13.6738	303.927	978.111	16198.6	20.1047	48.44	2.29366	88.7244	0.35526	13.075	307.135	23.95	25.915
35.763	-89.6277	47097	Tennessee	Lauderdale County	14.2243	103.452	1001.18	16398.7	21.5924	52.33	1.56866	63.8543	0.641051	21.3083	22.5538	32.6167	30.035
35.2205	-87.3965	47099	Tennessee	Lawrence County	15.2087	272.147	981.768	16269	20.5911	48.6759	1.32886	97.5896	0.358454	15.8917	25.481	30.6667	29.65
35.5232	-87.497	47101	Tennessee	Lewis County	21.3487	259.524	983.182	16144.5	20.388	49.0259	1.47389	97.6338	0.258091	17.5833	16.0421	31.2	27.165
35.1425	-86.5934	47103	Tennessee	Lincoln County	15.415	255.18	983.722	16191.7	20.8529	48.6751	1.80919	91.6264	0.517395	14.3833	21.7347	29.025	26.335
35.7375	-84.3162	47105	Tennessee	Loudon County	11.1404	272.706	981.686	16219	20.4218	49.0079	4.54948	97.7419	0.331163	11.4667	73.5217	26.7083	28.465
35.4245	-84.62	47107	Tennessee	McMinn County	12.7011	279.227	980.981	16210	20.7418	48.4469	2.29988	94.3091	0.361152	15.75	45.5517	29.1833	27.87
35.1756	-88.5647	47109	Tennessee	McNairy County	17.2783	147.201	996.125	16507.7	21.4598	48.8889	1.25452	93.1195	0.233546	18.3167	17.3426	29.225	27.775
36.5378	-86.0012	47111	Tennessee	Macon County	16.9057	261.455	982.874	15796.8	19.521	49.2987	2.85888	98.7926	0.492748	17.8167	26.7244	32.1583	27.77
35.6061	-88.8334	47113	Tennessee	Madison County	11.3231	130.057	998.092	16353.2	21.2682	47.6831	2.51942	63.8216	0.208995	16.0833	65.8651	24.6417	30.17
35.1334	-85.6184	47115	Tennessee	Marion County	7.98452	398.31	967.447	16211.7	19.7916	49.0796	0.987371	95.2613	0.342655	15.8083	21.6304	30.0667	25.395
35.4684	-86.7659	47117	Tennessee	Marshall County	19.8007	241.793	985.222	16128.3	20.6021	48.9251	3.70336	91.6721	0.31167	12.6583	29.2084	29.0417	30.925
35.6157	-87.0778	47119	Tennessee	Maury County	16.5471	215.968	988.165	16115.3	20.5278	48.4638	4.03301	85.1009	0.408654	12.5917	46.8786	28.0583	26.715
35.5034	-84.8239	47121	Tennessee	Meigs County	15.9377	246.62	984.696	16296.7	20.8547	49.9102	0.964597	98.129	0.462418	18.925	22.4244	30.3333	26.4
35.4477	-84.2498	47123	Tennessee	Monroe County	14.6726	368.998	970.673	15932.3	19.3708	49.4083	2.57687	96.6628	0.49815	17.025	25.3614	31.375	26.925
36.5004	-87.3809	47125	Tennessee	Montgomery County	12.2243	157.241	994.892	15934.7	20.2041	49.396	6.46938	75.7418	0.696759	12.3167	107.097	25.7167	26.14
36.1387	-84.6393	47129	Tennessee	Morgan County	17.2209	461.98	960.176	15800.8	18.7614	54.1367	0.723542	96.496	0.263795	19.4333	15.4436	32.3583	25.795
36.3582	-89.1502	47131	Tennessee	Obion County	12.355	105.264	1000.94	16161	20.708	48.3158	2.6335	89.0025	0.169694	14.375	22.7912	29.4833	28.155
36.3449	-85.2831	47133	Tennessee	Overton County	14.4618	352.311	972.499	15641.5	18.9831	49.1402	0.786748	99.081	0.276414	17.85	18.6939	29.9	27.61
35.6598	-87.877	47135	Tennessee	Perry County	22.5283	183.825	991.867	16184.4	20.752	50.3504	1.2003	97.4503	0.454872	17.3167	7.12641	31.3417	26.84
35.1094	-84.5411	47139	Tennessee	Polk County	22.738	415.786	965.524	16286.3	19.9731	49.7394	1.03613	99.1993	0.309521	15.7667	14.5753	31.4333	27.04
36.1408	-85.4969	47141	Tennessee	Putnam County	12.6298	342.32	973.65	15661.6	19.1513	49.6072	4.2404	96.1538	0.452159	17.0917	64.3361	26.825	24.68
35.6006	-84.9496	47143	Tennessee	Rhea County	13.209	331.59	974.928	16217.9	19.6586	48.7001	2.59692	96.8546	0.457624	17.05	36.5414	30.275	28.045
35.8475	-84.5239	47145	Tennessee	Roane County	16.6253	276.451	981.241	16230.2	20.2352	48.831	1.01663	96.2667	0.312652	14.075	56.8739	28	26.37
36.5275	-86.8694	47147	Tennessee	Robertson County	15.6914	213.34	988.413	15880.7	19.8997	49.5005	4.40494	90.8798	0.388962	10.6917	48.5244	28.9583	28.21
35.8434	-86.4172	47149	Tennessee	Rutherford County	12.5483	187.623	991.412	15938.2	20.4898	49.5786	4.8386	85.0697	0.468249	10.4917	137.069	24.4333	27.345
36.4372	-84.4984	47151	Tennessee	Scott County	14.7802	451.997	961.226	15518.8	18.4079	49.3065	0.54188	99.4225	0.251984	22.625	15.7901	32.825	26.035
35.3723	-85.4103	47153	Tennessee	Sequatchie County	12.8446	504.546	955.52	16091.4	19.1055	49.5326	2.08977	99.0501	0.391791	16.6833	18.4112	29.45	25.985
35.7913	-83.522	47155	Tennessee	Sevier County	14.5953	412.689	965.532	15703	17.8444	49.0593	3.16622	97.804	0.419395	13.475	52.3552	30.1583	28.195
35.1838	-89.8954	47157	Tennessee	Shelby County	10.2578	88.4224	1002.94	16557.5	22.1126	47.7329	3.97971	46.2829	0.333548	17.65	466.367	23.325	28.39
36.2557	-85.9421	47159	Tennessee	Smith County	12.344	199.756	989.989	15841.9	20.1114	49.3328	1.64691	96.7274	0.415568	13.9417	22.6551	30.5333	29.085
36.5118	-87.8515	47161	Tennessee	Stewart County	24.4299	154.542	995.204	16001	20.211	49.915	1.49375	96.5495	0.582134	14.2	10.7774	29.6667	27.275
36.5102	-82.2994	47163	Tennessee	Sullivan County	14.3753	472.263	958.926	15516.6	18.1695	48.2676	1.08324	96.959	0.273687	14.4167	144.169	28.4	27.51
36.47	-86.4585	47165	Tennessee	Sumner County	14.2468	188.344	991.282	15813	19.8589	48.8354	2.80775	92.1075	0.341818	9.775	105.208	27.225	23.42
35.5003	-89.7637	47167	Tennessee	Tipton County	11.5789	101.044	1001.47	16471.8	21.7773	49.2518	1.66518	79.3273	0.431944	13.3917	46.9928	28.3167	29.435
36.393	-86.1567	47169	Tennessee	Trousdale County	29.0806	182.527	991.95	15806.4	19.8266	49.5135	2.03498	88.7153	0.350284	14.725	25.3275	30.85	26.735
36.1002	-82.4182	47171	Tennessee	Unicoi County	19.2244	725.739	930.651	15569.1	16.1328	48.9508	2.90696	99.3796	0.245104	15.2167	37.3074	30.9583	27.965
36.2841	-83.8361	47173	Tennessee	Union County	18.4079	378.91	969.587	16078.8	19.5605	49.812	1.00492	99.3777	0.27984	19.7	32.1947	32.6333	26.75
35.6783	-85.7774	47177	Tennessee	Warren County	15.2444	313.654	976.96	15864.4	19.6909	49.3748	6.4694	95.7724	0.294423	17.9833	34.7784	30.175	25.655
36.2957	-82.495	47179	Tennessee	Washington County	12.9901	517.922	953.924	15460.1	18.4968	48.7626	2.12733	94.3442	0.311163	14.75	134.677	27.2	25.85
35.2427	-87.8197	47181	Tennessee	Wayne County	17.2116	244.801	984.902	16283.5	20.8417	55.2057	1.17514	92.8957	0.253568	20.1333	8.93807	30.7583	27.85
36.3035	-88.7208	47183	Tennessee	Weakley County	13.6286	116.962	999.578	16113.1	20.664	48.7761	1.54912	90.9101	0.227578	17.5083	22.9791	26.8583	27.365
35.9271	-85.4558	47185	Tennessee	White County	16.8726	331.091	974.959	15722.8	19.4614	49.0211	1.33497	97.4072	0.285504	16.975	25.0181	31.2667	28.745
35.895	-86.897	47187	Tennessee	Williamson County	10.0537	226.028	986.99	15993.6	20.2476	49.0207	3.52153	92.5432	0.242317	5.09167	101.338	17.225	22.17
36.1485	-86.2902	47189	Tennessee	Wilson County	13.2609	178.644	992.427	15858.9	20.243	49.1975	2.26913	91.9752	0.386171	8.10833	67.6975	25.8083	26.21
31.8413	-95.6617	48001	Texas	Anderson County	18.859	113.826	1000.18	17527.8	26.0913	60.7704	13.847	75.6763	0.67159	20.8583	20.3798	29.0417	26.5
31.252	-94.6111	48005	Texas	Angelina County	12.938	80.2305	1004.02	17755.5	26.1621	48.9568	16.9595	83.1695	0.547052	17.6417	39.8728	27.2583	27.335
28.1042	-96.978	48007	Texas	Aransas County	22.0123	2.70158	1012.94	19299.2	25.8426	49.7165	22.8977	94.9718	0.817346	19.95	35.1986	25.2583	24.83
28.8943	-98.5282	48013	Texas	Atascosa County	15.4356	142.293	997.113	18279.8	29.2566	49.2151	60.3239	97.4732	0.974267	19.325	13.1417	22.9833	25.14
29.8919	-96.2702	48015	Texas	Austin County	14.6411	63.8214	1005.92	17773.7	26.9977	49.2364	19.6243	88.452	0.51684	11.15	15.4157	22.8083	25.5
29.7557	-99.2607	48019	Texas	Bandera County	18.9606	439.442	963.969	17809.7	26.59	49.7995	15.3702	98.1671	0.962185	13.4333	9.37227	22.9833	24.755
30.1031	-97.3119	48021	Texas	Bastrop County	14.6339	141.289	997.141	17795.1	27.6508	51.1564	28.5454	88.7944	1.32608	12.7667	29.0145	24.5	25.33
28.4161	-97.7426	48025	Texas	Bee County	12.8407	68.0169	1005.49	18142.9	28.8703	60.0609	55.1768	89.1654	0.626605	27.05	14.0544	24.0667	25.785
31.0421	-97.4819	48027	Texas	Bell County	11.1617	228.254	987.311	17895.3	26.8629	49.8835	19.2914	71.8254	1.03441	13.4333	97.7124	24.675	26.465
29.4487	-98.5201	48029	Texas	Bexar County	10.2809	236.15	986.516	17888.6	27.871	48.7953	56.6872	88.3836	1.18244	16.8	474.634	21.4167	24.865
31.9008	-97.6376	48035	Texas	Bosque County	15.6407	238.051	986.167	17871.4	26.3146	49.1792	14.026	97.0032	0.604048	15.175	6.92496	25.8	25.12
33.4461	-94.4224	48037	Texas	Bowie County	13.3474	97.9597	1001.94	17141.4	24.672	50.5931	5.50457	74.0759	0.81901	17.875	39.1409	27.1667	26.59
29.1678	-95.4346	48039	Texas	Brazoria County	12.4601	9.44763	1012.16	18517.5	25.4087	51.1966	25.2836	84.4284	0.736906	10.8	76.3652	22.875	26.3
30.6567	-96.3024	48041	Texas	Brazos County	8.76344	93.5881	1002.52	17705	27.0265	50.6006	20.4805	83.1364	0.580026	23.1	112.302	19.1417	25.155
31.7641	-98.9985	48049	Texas	Brown County	13.8724	435.673	964.335	18308.1	26.3129	49.5717	17.5158	94.6211	0.665551	18.4833	15.5195	26.0583	25.98
30.4935	-96.6221	48051	Texas	Burleson County	12.7205	100.251	1001.77	17819.5	27.2642	49.0007	16.4184	85.0005	0.662252	15.9167	9.78196	25.5833	27.225
30.7896	-98.2012	48053	Texas	Burnet County	15.4488	325.338	976.484	18052.4	26.5771	48.7596	17.4346	96.6502	0.848304	12.3583	15.1063	26.475	24.86
29.8404	-97.6311	48055	Texas	Caldwell County	10.5543	150.51	996.117	17787.4	27.9387	49.9741	44.1016	90.1609	0.911766	15.8417	25.1866	24.8167	25.65
28.4454	-96.5833	48057	Texas	Calhoun County	10.7643	3.37369	1012.86	18912.4	26.3051	50.4519	43.7269	92.4125	0.562011	16.75	15.7118	23.6167	24.78
32.2931	-99.3722	48059	Texas	Callahan County	11.5186	568.895	949.782	18391.3	25.5235	48.7664	7.11004	97.979	0.603963	14.6583	5.64973	25.2167	25.05
26.1029	-97.479	48061	Texas	Cameron County	6.32162	9.24632	1012.19	19197.7	28.4633	48.0181	86.2817	97.9894	0.58193	32.9333	157.175	17.9167	23.845
32.9746	-94.9791	48063	Texas	Camp County	16.2696	110.092	1000.57	17359.9	25.2081	48.9015	17.6625	79.9421	0.619885	19.0083	23.2312	26.3167	25.755
33.0837	-94.3576	48067	Texas	Cass County	13.4552	91.8477	1002.65	17256.1	24.9956	48.2917	2.7026	80.3753	0.544823	18.3667	12.4431	27.05	27.19
29.7039	-94.6689	48071	Texas	Chambers County	10.4828	5.61908	1012.6	18314.3	24.6036	50.2673	16.0835	88.505	0.839247	10.175	19.0119	25.2667	26.42
31.8439	-95.1565	48073	Texas	Cherokee County	15.521	135.392	997.716	17476.4	25.8617	50.5305	16.7511	82.5526	0.999068	19.7583	17.8072	27.7167	26.62
33.1939	-96.5782	48085	Texas	Collin County	8.57143	198.129	990.569	17521.5	25.2544	49.5342	12.832	81.9783	0.708564	5.7	289.055	16.8	23.395
29.5959	-96.5084	48089	Texas	Colorado County	10.4964	73.5104	1004.82	17774.3	27.2016	49.1873	22.3959	84.3524	0.64102	16.0833	8.23052	23.8167	25.1
29.803	-98.2552	48091	Texas	Comal County	12.7436	267.377	982.961	17760.9	27.0284	49.113	23.865	96.7578	0.779561	9.58333	62.8093	20.7917	23.32
31.9516	-98.5496	48093	Texas	Comanche County	13.0862	412.728	966.808	18165.9	26.1007	49.1739	23.2009	98.3532	0.769616	19.1917	5.68011	24.2583	24.615
33.6392	-97.2104	48097	Texas	Cooke County	14.9773	240.991	985.702	17617.2	24.8183	49.4243	12.5772	94.7646	1.25993	13.5667	16.6354	26.0167	25.645
31.3912	-97.798	48099	Texas	Coryell County	11.4583	298.053	979.488	17944.8	26.4144	49.9407	14.2537	75.2452	1.11816	14.8167	27.0114	26.3417	25.125
32.767	-96.7784	48113	Texas	Dallas County	10.0425	162.7	994.618	17602.3	25.8782	49.7117	34.1237	72.0376	0.96043	15.9417	997.18	22.7417	24.22
34.9408	-102.608	48117	Texas	Deaf Smith County	9.81437	1171.02	886.363	18812.6	22.1379	49.4623	62.1364	96.5547	1.22467	19.8167	4.83747	24.1833	24.615
33.205	-97.119	48121	Texas	Denton County	9.44505	178.832	992.771	17674.4	25.5528	49.4394	15.634	85.4824	0.856556	7.25833	236.832	19.2917	22.54
29.0823	-97.3617	48123	Texas	DeWitt County	12.378	82.2453	1003.85	17839.3	28.0458	51.7851	29.6288	88.1808	0.641087	19.6167	8.51764	26.075	25.16
32.3246	-98.8366	48133	Texas	Eastland County	10.0011	460.886	961.485	18249	25.6754	48.5969	12.8053	96.7438	0.673152	19.65	7.6754	26.05	25.06
31.8653	-102.543	48135	Texas	Ector County	11.7285	895.011	915.636	19440.2	25.8576	48.9539	47.3809	92.9645	1.18824	18.2333	54.3991	26.4667	25.11
32.3473	-96.7983	48139	Texas	Ellis County	9.81019	172.24	993.55	17694.5	26.0505	49.4927	21.0072	89.3967	0.827409	10.4417	53.0687	24.3417	26.205
31.7664	-106.241	48141	Texas	El Paso County	7.7513	1194.83	885.063	20213.6	24.8329	48.2938	80.6249	94.2078	0.962295	26.0167	278.03	20.55	23.23
32.2381	-98.2224	48143	Texas	Erath County	11.0771	401.618	967.983	18080	25.8194	49.3428	16.8179	96.9836	1.01556	16.7917	12.5145	22.6	25.675
31.2519	-96.9341	48145	Texas	Falls County	13.8292	129.846	998.393	17768	26.7917	46.8082	18.0979	71.864	0.726668	23.725	9.06175	26.6917	26.785
33.5912	-96.105	48147	Texas	Fannin County	15.4935	187.55	991.717	17272.6	24.5847	53.23	7.59081	90.6648	1.13313	15.8667	14.1584	28.4	26.58
29.8779	-96.9212	48149	Texas	Fayette County	15.1766	103.625	1001.4	17757.2	27.4468	48.8366	15.6129	91.6625	0.761246	12.2083	9.44519	23.5583	24.785
29.5266	-95.771	48157	Texas	Fort Bend County	7.87601	24.2995	1010.45	17797.3	26.5999	49.3526	22.7126	62.5848	0.534477	7.875	202.649	17.0167	24.14
31.7017	-96.1442	48161	Texas	Freestone County	16.8952	127.845	998.597	17630.2	26.328	52.5304	10.6821	80.7521	0.819589	15.5583	8.26828	26.6917	25.595
29.2287	-94.8949	48167	Texas	Galveston County	13.7954	4.07081	1012.78	18851.5	24.4556	49.2114	20.1183	81.1713	0.724387	12.9417	262.877	24.6583	25.53
30.3264	-98.9421	48171	Texas	Gillespie County	11.9915	555.458	951.311	18139.2	25.9551	47.8927	17.9965	98.4816	0.748002	10.6833	8.26193	22.325	23.355
29.4687	-97.4777	48177	Texas	Gonzales County	14.8211	103.293	1001.46	17896.1	28.173	49.8775	43.0629	89.6484	1.1471	19.8167	6.96141	24.4167	26.165
35.4025	-100.812	48179	Texas	Gray County	18.9398	967.849	907.019	18215.4	22.32	51.4153	17.8253	92.4559	1.1971	14.975	9.27114	27.4417	25.95
33.6245	-96.6757	48181	Texas	Grayson County	14.6101	218.986	988.174	17441.3	24.7371	48.5304	8.92227	91.1126	1.68834	13.2583	47.7784	27.35	24.59
32.4864	-94.8163	48183	Texas	Gregg County	15.3001	104.809	1001.19	17426.7	25.6217	48.649	12.4901	77.7093	0.780576	16.125	163.101	26.0333	25.21
30.5432	-95.9881	48185	Texas	Grimes County	11.8886	87.0856	1003.26	17674.6	26.8401	54.1523	18.5009	80.2917	0.545818	17.4667	12.2636	27.75	26.885
29.5832	-97.949	48187	Texas	Guadalupe County	11.6967	185.819	992.151	17881.8	27.991	49.2284	34.7477	91.3309	0.863737	11.35	58.05	21.95	24.365
34.0684	-101.823	48189	Texas	Hale County	6.13817	1032.97	900.731	19021.4	23.3645	51.1969	51.6413	92.1159	1.29868	19.8417	13.8592	24.5417	24.76
31.707	-98.1118	48193	Texas	Hamilton County	25.2412	362.185	972.344	18046.3	26.0042	48.6102	9.06536	98.2955	0.868291	16.1417	3.83547	24.9583	23.79
30.3296	-94.3931	48199	Texas	Hardin County	15.7854	16.5836	1011.33	17531.6	26.1312	49.2047	3.55201	92.6763	0.403094	12.2083	21.9648	27.4333	24.05
29.8573	-95.393	48201	Texas	Harris County	10.4289	20.6281	1010.87	17747.1	26.3234	49.7818	36.9933	73.5577	0.907249	15.875	826.933	21.3333	23.085
32.548	-94.3744	48203	Texas	Harrison County	12.9029	98.6807	1001.88	17365.1	25.4445	48.8139	7.99719	75.1117	0.77496	16.45	27.1414	26.1333	27
30.0612	-98.0293	48209	Texas	Hays County	11.1958	252.682	984.589	17784.4	26.9362	50.0322	32.5607	93.3693	1.08641	13.125	71.2708	19.25	23.015
32.2116	-95.8534	48213	Texas	Henderson County	17.6282	121.606	999.289	17571.3	25.9575	49.0139	8.85886	92.0864	0.736204	16.9083	33.7691	28.5083	23.92
26.3964	-98.181	48215	Texas	Hidalgo County	5.09173	32.8694	1009.51	19047.2	30.5262	48.6247	89.477	97.8717	0.500361	33.9	163.461	17.7	26.23
31.9822	-97.1299	48217	Texas	Hill County	16.7698	189.772	991.583	17777.6	26.2307	49.1205	15.9259	91.6306	0.604761	16.6333	13.5833	25.7833	26.87
33.6059	-102.343	48219	Texas	Hockley County	12.8322	1066.85	897.447	19229.9	23.7701	49.1082	40.2356	94.543	1.12337	17.65	9.72823	23.5	24.49
32.4301	-97.8317	48221	Texas	Hood County	14.7276	249.833	984.835	17925.2	26.1652	49.1645	8.71939	97.8836	0.917373	10.8583	42.16	25.2667	25.02
33.149	-95.5652	48223	Texas	Hopkins County	13.2679	147.875	996.253	17336.5	25.0515	49.2386	12.0489	90.748	0.829538	15.7833	16.4438	26.0167	25.46
31.323	-95.4216	48225	Texas	Houston County	12.1139	97.0457	1002.1	17589.5	26.3339	53.4796	8.65633	71.6355	0.413239	24.025	7.35031	27.05	25.65
32.3036	-101.439	48227	Texas	Howard County	16.243	765.937	928.982	19156.9	25.7942	55.3562	37.6875	92.109	1.04785	21.225	14.4579	26.6833	24.31
33.1234	-96.0838	48231	Texas	Hunt County	15.0506	161.354	994.727	17434	25.1681	49.5537	10.9286	88.4982	1.09338	16.0417	37.5137	26.475	25.405
35.837	-101.363	48233	Texas	Hutchinson County	12.0758	926.655	911.446	18338.4	22.8901	49.5237	16.9446	94.9177	1.74773	12.5667	9.86904	25.975	25.63
28.9598	-96.5891	48239	Texas	Jackson County	14.8608	17.1093	1011.28	17971.9	27.2567	49.2971	26.7689	91.298	0.448908	14.3917	6.55834	24.0833	25.195
30.7529	-94.0223	48241	Texas	Jasper County	16.4435	48.5288	1007.65	17627.3	25.9678	48.916	4.73227	81.2241	0.547578	18.825	14.5927	27.825	26.275
29.854	-94.1493	48245	Texas	Jefferson County	11.6516	4.74564	1012.7	18416.9	25.2068	50.6949	13.2957	61.2657	0.66743	18.5333	106.926	25.875	27.85
27.7335	-98.0908	48249	Texas	Jim Wells County	10.9628	62.3975	1006.14	18608.7	29.4178	49.0485	77.294	97.909	0.77364	22.6417	17.9343	22.4333	24.695
32.3795	-97.3648	48251	Texas	Johnson County	13.2218	237.144	986.233	17780.8	25.9194	50.0365	15.0457	95.1138	0.886061	10.9833	73.6185	26.6167	25.72
32.7437	-99.8744	48253	Texas	Jones County	18.5414	510.015	956.234	18599.6	26.1074	60.7478	22.9735	86.1908	0.816335	22.6667	8.42056	27.6	25.23
28.9076	-97.8608	48255	Texas	Karnes County	11.6381	110.165	1000.71	18076.8	28.7239	59.6933	48.6304	88.0863	0.841427	26.25	7.76175	25.7	26.08
32.5989	-96.2884	48257	Texas	Kaufman County	15.2123	133.841	997.892	17601.8	25.8631	49.3356	14.1701	87.4387	0.899136	11.3833	42.534	26.55	24.08
29.9445	-98.7111	48259	Texas	Kendall County	14.7354	460.414	961.612	17804.6	26.1268	48.8874	19.2533	98.0282	0.682395	8.775	16.2354	19.1417	23.165
30.0539	-99.352	48265	Texas	Kerr County	17.2679	558.948	950.93	18005.7	25.9242	48.3101	21.767	96.2806	0.887683	14.3833	16.2468	23.4417	23.905
27.4387	-97.6606	48273	Texas	Kleberg County	9.00879	16.9883	1011.3	19139.9	28.4792	50.6004	67.9746	92.6918	0.819555	24.325	13.9553	19.8333	25.01
33.6673	-95.5703	48277	Texas	Lamar County	17.3839	155.653	995.339	17101	24.5738	47.9454	4.81823	83.9961	1.52186	17.8917	20.683	27.1417	26.525
31.1967	-98.2409	48281	Texas	Lampasas County	13.7417	348.292	973.93	18095.8	26.4209	49.2842	16.1563	94.0861	0.925881	14.9583	10.2685	25.5917	24.7
29.3826	-96.9236	48285	Texas	Lavaca County	9.41092	88.9307	1003.07	17746	27.5996	48.4966	13.6667	92.149	0.310943	13.425	7.62815	24.9833	26.055
31.3005	-95.9956	48289	Texas	Leon County	17.8111	105.722	1001.12	17631.2	26.5322	49.4859	10.5148	90.0442	0.438982	15.1083	5.77724	26	24.91
30.1622	-94.8227	48291	Texas	Liberty County	13.8706	23.3467	1010.55	17655	26.1167	49.1203	14.1235	86.3834	0.770728	16.4583	24.4465	29.7833	26.08
31.5475	-96.5936	48293	Texas	Limestone County	13.6082	148.993	996.198	17692.3	26.3404	51.4122	15.868	79.8712	0.702812	19.1083	9.6661	26.7417	25.625
30.7076	-98.6847	48299	Texas	Llano County	20.5769	314.682	977.726	18232.8	27.1261	48.5785	6.80336	98.4301	0.563213	12.8917	7.52934	24.8	23.52
33.6115	-101.82	48303	Texas	Lubbock County	11.935	985.414	905.749	19105.8	23.885	49.2055	29.6123	89.1284	0.893837	18.0667	110.76	24.1333	24.735
31.5495	-97.2015	48309	Texas	McLennan County	11.1097	159.628	995.009	17790.1	26.5821	48.5528	20.7128	82.0462	0.847363	18.6667	82.3902	24.2	24.67
30.9669	-95.9304	48313	Texas	Madison County	16.5651	80.7689	1003.98	17642.9	26.7963	58.4389	17.96	76.7757	0.652367	21.925	10.8692	26.65	26.145
32.7978	-94.3577	48315	Texas	Marion County	16.5416	75.768	1004.51	17373.8	25.3355	48.8587	2.68815	74.7922	0.869313	23.2333	11.0491	28.5333	26.59
28.7833	-95.9978	48321	Texas	Matagorda County	9.5406	9.95966	1012.1	19115.1	25.831	49.7388	34.5824	84.0375	0.918199	19.2667	12.8946	24.7833	26.525
28.7452	-100.311	48323	Texas	Maverick County	5.77988	233.057	987.021	18725.7	29.7339	48.3006	95.3867	97.7035	1.38063	31.6667	15.1217	20.75	25.36
29.3537	-99.1111	48325	Texas	Medina County	10.8541	271.492	982.611	17965.2	28.1036	51.4034	47.6519	95.8178	0.85718	16.375	12.388	21.8417	24.275
31.8709	-102.024	48329	Texas	Midland County	10.9236	857.098	919.602	19248.3	26.0771	48.6718	33.504	90.6261	0.881525	14.0417	53.2541	22.5167	24.37
30.7912	-96.9844	48331	Texas	Milam County	11.3239	130.24	998.367	17862.3	27.1748	49.3529	20.8718	88.1121	0.771958	17.3333	9.41649	25.7917	26.545
33.6763	-97.7247	48337	Texas	Montague County	19.8129	308.723	978.143	17830.1	25.0086	48.5924	7.37631	98.3759	0.929413	14.9583	8.08686	27.8	24.855
30.3024	-95.5035	48339	Texas	Montgomery County	13.4939	52.6906	1007.18	17623.9	26.5279	49.5812	16.8861	92.9339	0.856836	10.2833	136.526	23.2333	24.245
35.8357	-101.891	48341	Texas	Moore County	9.08136	1098.49	893.75	18499.5	22.4044	50.8139	49.8068	93.6746	1.22001	13.4583	8.83822	24.4917	25.335
33.1165	-94.7313	48343	Texas	Morris County	20.4285	107.377	1000.87	17262.6	25.031	48.1352	5.63826	74.8748	0.686381	17.8333	19.8365	26.1333	26.92
31.6206	-94.6202	48347	Texas	Nacogdoches County	13.3951	103.147	1001.39	17497.5	25.7536	47.8989	14.1883	80.2167	0.694381	21.4583	24.9456	24.3583	25.595
32.0484	-96.4769	48349	Texas	Navarro County	14.7952	125.044	998.913	17702.9	26.2803	49.3785	19.5455	82.0621	0.772102	18.175	17.82	26.5583	26.68
30.7867	-93.7392	48351	Texas	Newton County	12.627	40.4755	1008.57	17671.6	25.7417	51.2048	3.3261	78.0039	0.571763	21.3583	6.07571	30.0167	26.705
32.3123	-100.418	48353	Texas	Nolan County	13.8077	669.727	938.958	18793.3	25.2113	49.0924	30.6565	93.7019	0.743401	20.7417	6.43534	24.8667	24.675
27.7394	-97.5216	48355	Texas	Nueces County	10.5178	9.78854	1012.13	18927.6	28.553	48.9862	58.2604	92.968	0.823469	19.5	149.935	23.425	26.67
30.1209	-93.8934	48361	Texas	Orange County	15.5719	3.78744	1012.81	17869.4	25.7682	49.393	4.57048	89.7566	0.63404	14.5667	90.1435	28.5	26.275
32.7522	-98.318	48363	Texas	Palo Pinto County	20.2419	290.717	980.253	18114.9	25.9577	49.2448	15.3873	95.9867	0.762134	16.1	11.1333	28.1167	24.83
32.164	-94.3052	48365	Texas	Panola County	10.5074	86.0822	1003.33	17385.8	25.6174	48.8025	5.77926	81.777	0.482534	14.35	11.1726	26.675	26.225
32.7771	-97.8059	48367	Texas	Parker County	13.7008	294.417	979.81	17871.2	25.6718	50.7999	8.91675	96.4193	0.921656	9.9	43.4491	24.8417	23.86
30.7846	-94.8373	48373	Texas	Polk County	19.2194	59.9639	1006.34	17662.5	26.1903	52.7196	10.8805	85.2974	1.99279	17.875	16.2105	30.0583	26.95
35.3987	-101.894	48375	Texas	Potter County	16.2968	1103.23	893.389	18531.1	22.7149	50.6951	31.7549	84.7143	1.17495	21.9917	49.9139	27.65	24.27
34.9625	-101.896	48381	Texas	Randall County	14.6667	1114.02	892.246	18623	22.5646	48.6463	13.1436	95.4823	0.854895	8.35	46.8463	21.2	25.955
33.6196	-95.0484	48387	Texas	Red River County	16.3941	122.18	999.163	17075.3	24.6667	48.5319	5.41981	81.0187	0.803824	19.7083	4.974	28.4917	25.46
31.3084	-103.713	48389	Texas	Reeves County	12.6217	824.612	923.307	19628.9	27.302	56.84	73.7101	94.8339	0.624133	28.7333	1.91861	25.3333	25.095
31.0255	-96.5149	48395	Texas	Robertson County	16.5776	109.403	1000.71	17683.7	26.7963	48.3528	15.96	75.2847	0.636094	20.1417	7.37518	25.0583	26.59
32.8892	-96.4075	48397	Texas	Rockwall County	11.3845	151.003	995.932	17587.5	25.6671	49.6196	13.8257	91.8918	0.646264	5.93333	179.413	19.9167	25.695
32.1094	-94.7564	48401	Texas	Rusk County	14.186	125.582	998.818	17387.5	25.5627	51.8669	11.201	79.8899	0.666816	15.3	20.841	26.3333	27.015
31.3433	-93.8519	48403	Texas	Sabine County	21.6192	75.364	1004.56	17772.6	25.6982	48.6365	2.55	90.4229	0.481385	17.3583	8.30255	28.2167	25.545
30.5742	-95.1629	48407	Texas	San Jacinto County	19.3438	62.2956	1006.08	17700.2	26.4134	49.9619	7.75307	86.8177	0.657836	18.775	16.5591	28.4917	27.525
28.0118	-97.5172	48409	Texas	San Patricio County	11.9468	13.9203	1011.65	18740.2	28.3273	49.9572	51.7162	95.5432	0.789652	17.9	37.173	23.5167	24.86
32.7445	-100.913	48415	Texas	Scurry County	10.8618	716.327	934.068	18965.3	25.3462	52.7311	32.014	92.9122	0.758713	17.6833	6.98258	25.45	24.215
31.7901	-94.1426	48419	Texas	Shelby County	13.2438	93.0115	1002.54	17586.6	25.6378	48.8061	12.5297	79.876	0.553207	20.3167	12.2971	26.9167	25.755
32.3771	-95.2696	48423	Texas	Smith County	13.5942	148.146	996.252	17467.1	25.5883	48.1401	14.1817	79.1979	0.676418	14.5833	79.2679	23.9	28.155
26.5463	-98.7158	48427	Texas	Starr County	6.11818	77.9276	1004.42	19413.7	30.7378	48.4343	96.6377	99.2868	0.229182	39.5417	18.1369	20.5	24.875
32.7315	-98.8401	48429	Texas	Stephens County	17.8062	382.316	970.147	18333.5	26.1332	51.4718	17.5235	96.1785	0.585226	19.35	4.10511	28	26.66
32.772	-97.2913	48439	Texas	Tarrant County	10.1186	192.926	991.207	17672.4	25.952	49.2713	23.3572	79.9447	0.870289	12.325	721.256	22.5917	22.365
32.2957	-99.8932	48441	Texas	Taylor County	11.8238	538.848	953.008	18537.5	25.4999	48.5152	19.9486	89.637	0.869375	16.2333	53.8232	23.425	25.13
33.2146	-94.9668	48449	Texas	Titus County	15.4235	113.236	1000.21	17226.9	25.1	49.5594	33.9405	86.971	1.47642	16.75	27.7946	25.3333	24.945
31.4016	-100.461	48451	Texas	Tom Green County	13.6294	581.749	948.603	18891.1	26.484	48.6005	33.3492	93.1356	0.95457	16.5917	26.8461	23.2	23.365
30.2395	-97.6913	48453	Texas	Travis County	11.7874	208.572	989.549	17801.2	27.2785	50.7989	31.0463	83.5345	1.12629	13.7917	351.825	19.1583	20.125
31.0875	-95.1533	48455	Texas	Trinity County	18.2537	69.324	1005.27	17689.4	26.3887	48.4962	6.18187	88.331	0.482885	19.0833	7.91483	28.9667	27.63
30.7696	-94.3794	48457	Texas	Tyler County	16.4306	65.3888	1005.72	17638	25.9863	52.9283	5.2612	87.1565	0.536938	18.9333	8.83038	28.5	24.44
32.7359	-94.9416	48459	Texas	Upshur County	16.3328	112.38	1000.32	17397.8	25.411	49.2155	5.0959	89.1205	0.796965	15.7	24.5952	27.6167	26.02
29.3503	-99.7611	48463	Texas	Uvalde County	7.11768	310.571	978.319	18072.2	28.3369	48.7816	67.794	97.7711	0.899852	25.1833	6.49631	21.5917	24.38
29.885	-101.147	48465	Texas	Val Verde County	7.4484	310.334	978.337	18881.6	28.2669	49.6735	78.176	96.7485	0.743547	24.025	5.69028	20.725	24.665
32.5589	-95.8364	48467	Texas	Van Zandt County	19.4012	145.29	996.576	17519.1	25.5811	49.3169	7.95887	95.6585	0.892286	14.775	23.1063	28.1167	23.795
28.7964	-96.9712	48469	Texas	Victoria County	12.6967	29.4426	1009.87	18037.3	27.6064	48.6963	41.4532	91.3811	0.717244	15.275	37.1836	23.7083	25.475
30.7431	-95.5699	48471	Texas	Walker County	14.16	97.9885	1002.01	17684.1	26.6497	59.5695	15.3535	74.5607	0.588984	22.0083	31.6066	25.2667	26.03
30.0136	-95.9821	48473	Texas	Waller County	12.3616	65.8159	1005.69	17700.2	26.8437	49.5289	24.0436	70.3118	1.06873	17.9333	28.0645	22.6833	26.55
30.2151	-96.4103	48477	Texas	Washington County	9.97626	93.9536	1002.48	17754.3	27.0809	48.9267	11.2068	79.547	0.357737	14.05	20.0928	22.9333	26.325
27.7706	-99.3266	48479	Texas	Webb County	5.93301	140.927	997.308	19091.1	30.0415	48.3988	95.0987	98.2034	0.557829	28.9333	25.3496	19.725	24.04
29.2785	-96.2297	48481	Texas	Wharton County	9.51822	31.1479	1009.66	17798.2	26.9652	49.2348	34.2245	83.9642	0.478141	16.0917	14.5309	23.3917	28.005
33.9911	-98.7169	48485	Texas	Wichita County	14.5747	305.653	978.517	18133.4	25.2879	51.0705	14.2826	85.3747	1.22099	15.3917	80.659	25.725	25.2
30.649	-97.6051	48491	Texas	Williamson County	8.87146	251.552	984.719	17901.1	26.9762	49.4994	20.6964	88.4371	0.775298	6.2	113.741	19.6417	22.28
29.1743	-98.0859	48493	Texas	Wilson County	12.2073	146.299	996.623	18090.4	28.518	49.8569	37.8135	96.9389	0.819326	11.725	17.869	21.9167	24.405
33.2191	-97.654	48497	Texas	Wise County	12.2171	262.882	983.316	17842	25.5429	50.4329	13.782	97.2013	0.982276	10.4833	23.2504	26.0667	25.065
32.7836	-95.3822	48499	Texas	Wood County	16.2563	128.827	998.437	17411.9	25.3366	49.1485	6.93104	93.1029	0.730725	15.5417	23.4779	26.6917	25.165
33.1588	-98.6783	48503	Texas	Young County	17.054	343.509	974.369	18272.1	25.7178	48.4239	13.1636	96.9967	0.949906	16.5167	7.54317	27.3917	23.91
41.476	-113.053	49003	Utah	Box Elder County	16.2527	1437.35	856.915	16482.4	15.2871	50.4956	7.44261	97.2194	1.13233	8.14167	3.08113	15.4083	23.825
41.7342	-111.745	49005	Utah	Cache County	11.886	1438.3	855.08	17549.5	11.7754	49.454	8.18801	95.8731	0.886398	12.3167	33.2184	11.5333	21.265
39.67	-110.59	49007	Utah	Carbon County	29.3851	1941.6	806.951	17533	12.015	49.3362	11.1572	97.3422	1.38848	14.075	5.33063	20.575	22.37
41.037	-112.202	49011	Utah	Davis County	14.8583	1422.83	858.883	17168.4	16.4018	50.2054	6.97398	95.171	0.695949	6.53333	341.367	12.0833	20.745
40.2896	-110.43	49013	Utah	Duchesne County	20.8894	1930.65	806.778	17389.5	10.1333	50.5123	4.86148	93.1819	5.98711	13.825	1.89882	19.25	25.52
39.009	-110.721	49015	Utah	Emery County	19.7583	1993.65	804.73	17736.2	16.0811	50.5471	5.64888	98.3998	0.812227	11.775	0.925414	20.7833	22.805
38.9743	-109.573	49019	Utah	Grand County	30.9238	1518.81	849.335	17690.4	16.0416	49.6941	7.38581	94.211	4.65933	14.9167	0.912907	23.6917	17.73
37.8827	-113.29	49021	Utah	Iron County	18.2466	2053.77	798.389	18326.5	14.6942	49.6654	5.90139	95.4751	2.55505	16.2083	4.60988	17.375	21.43
39.0945	-113.525	49027	Utah	Millard County	22.6246	1657.2	836.219	17465.7	16.3895	51.2836	9.8865	97.1901	1.71176	12.7667	0.714593	19.3417	23.46
40.6679	-111.924	49035	Utah	Salt Lake County	16.5917	1388.58	861.206	17243.1	14.2001	50.3477	14.4401	92.1894	1.26112	9.75	498.656	15.1667	21.47
37.6231	-109.789	49037	Utah	San Juan County	12.8068	1672.62	835.392	18298.7	17.5555	50.0154	4.50144	46.5323	52.8802	26.15	0.692549	24.6583	22.665
39.3806	-111.57	49039	Utah	Sanpete County	22.8636	2162	786.43	17348.7	11.4049	51.4684	8.11432	96.6534	1.35736	15.2917	6.04059	16.8917	21.21
38.7468	-111.812	49041	Utah	Sevier County	23.4708	2121.56	790.314	17356.1	11.7533	50.2661	3.57832	97.3643	1.86739	12.5417	3.97231	20.2333	21.89
40.8721	-110.968	49043	Utah	Summit County	11.8646	2323.31	769.388	17381.4	7.71323	51.747	9.64441	97.7288	0.427886	5.825	6.83617	11.8917	12.095
[truncated: 287 more rows]

## Sheet: Firearm Suicides
Lat.	Long.	FPS	State	County	Firearm Suicide Rate	Weighted Altitude	Atmospheric Pressure	Sun	Max Air Temp	Male %	Hisp %	Cauc %	American Indian %	Poverty %	Population Density	Smoking %	Obese %
32.5364	-86.6445	1001	Alabama	Autauga County	10.8652	99.7435	1001.69	17549.1	23.6581	48.6416	1.90099	80.9374	0.467516	11.0083	31.7682	26.1333	29.165
30.6592	-87.7461	1003	Alabama	Baldwin County	9.40694	23.1161	1010.57	18129.2	24.5262	48.9246	2.9939	88.5492	0.722885	10.9417	38.7114	25.15	25.56
31.8707	-85.4055	1005	Alabama	Barbour County	6.21684	105.488	1001.06	17774.8	24.2693	52.4021	3.31238	51.7747	0.521656	24.85	12.3162	28.0417	32.28
33.0159	-87.1271	1007	Alabama	Bibb County	12.4771	122.88	999.019	17320.6	23.3041	52.1448	1.39322	77.5195	0.265996	17.9833	13.4741	29.95	29.93
33.9774	-86.5672	1009	Alabama	Blount County	11.3289	236.431	985.958	16682.8	21.9702	49.7242	6.49086	97.572	0.58317	13.025	32.4669	29.4667	26.515
31.7517	-86.682	1013	Alabama	Butler County	10.0074	110.421	1000.48	17777.7	24.0006	46.9568	0.753551	56.913	0.249331	22.875	10.4318	28.0917	30.195
33.7717	-85.8225	1015	Alabama	Calhoun County	10.4562	232.549	986.417	16746.6	22.1676	48.0527	2.35202	78.6516	0.477749	17.375	72.7199	28.55	29.335
32.9179	-85.3918	1017	Alabama	Chambers County	7.61338	204.566	989.647	17386	22.7591	47.5878	1.18159	60.4224	0.169102	17.9917	22.8771	29.2333	30.35
34.0695	-85.6542	1019	Alabama	Cherokee County	15.146	221.486	987.631	16584.4	21.6585	49.4	1.03479	94.0867	0.400749	17.175	17.404	27.9833	27.165
32.8541	-86.7266	1021	Alabama	Chilton County	12.4028	174.589	993.088	17382.5	23.0996	49.38	4.94833	88.773	0.37096	16.7167	23.1717	28.9167	28.24
31.6855	-87.8186	1025	Alabama	Clarke County	8.14353	62.1296	1006.06	17844.2	24.7251	47.3714	0.805962	55.6888	0.303669	21.8167	8.38484	25.6083	31.56
33.672	-85.5161	1029	Alabama	Cleburne County	17.8935	321.767	976.277	16785.7	21.5901	49.8225	1.73697	95.6714	0.305004	15.4667	9.99903	29.4583	28.255
31.4022	-85.9892	1031	Alabama	Coffee County	9.09323	95.647	1002.19	17873.6	24.3502	49.1528	4.30138	78.9568	1.32884	15.3	26.1425	25.475	30.72
34.7031	-87.8015	1033	Alabama	Colbert County	12.5009	167.842	993.767	16588.5	21.6972	48.0124	1.54805	82.5435	0.453107	14.9083	35.4136	27.6083	28.205
31.244	-86.4487	1039	Alabama	Covington County	8.90071	84.1679	1003.52	17855.5	24.526	48.1464	1.01638	86.5296	0.546337	18.8167	13.951	29.6417	27.36
34.1319	-86.8693	1043	Alabama	Cullman County	8.86747	237.215	985.862	16656.6	21.895	49.4507	3.1291	97.8886	0.550873	14.9083	41.1147	29.7667	25.51
31.4307	-85.6095	1045	Alabama	Dale County	10.9802	90.7758	1002.76	17858.6	24.5528	49.5369	4.30706	76.994	0.750387	16.2667	34.0076	25.8667	29.695
32.3335	-87.1144	1047	Alabama	Dallas County	6.01976	51.9126	1007.23	17681	24.199	45.8392	0.627258	32.7385	0.171188	28.9417	17.6891	27.0167	35.86
34.4609	-85.804	1049	Alabama	DeKalb County	8.16191	371.418	970.557	16401.9	20.4679	49.2159	9.49769	95.5995	1.73065	17.4917	33.5662	28.35	27.035
32.5972	-86.1427	1051	Alabama	Elmore County	8.69678	98.6015	1001.83	17557	23.6749	49.7173	1.93972	78.1042	0.439219	12.5583	45.0082	27.25	27.6
31.1217	-87.1684	1053	Alabama	Escambia County	7.65398	66.2243	1005.59	17833.7	24.703	50.8327	1.45284	64.7844	3.44077	21.2833	15.4868	30.25	31.485
34.0476	-86.0344	1055	Alabama	Etowah County	10.1264	201.768	989.9	16635.1	21.916	48.1325	2.47852	83.6466	0.453558	16.625	74.7698	29.1417	29.205
33.7322	-87.752	1057	Alabama	Fayette County	13.7133	139.374	997.095	17078.7	22.7047	48.8368	0.981084	87.578	0.26153	18.0917	11.0353	28.2083	30.27
34.442	-87.8428	1059	Alabama	Franklin County	10.3376	234.596	986.134	16584	21.6073	49.4682	10.4394	94.5516	0.870551	18.75	18.932	29.0833	28.755
31.0909	-85.8243	1061	Alabama	Geneva County	12.2585	60.932	1006.2	17949.7	24.97	48.7386	2.53471	88.5029	0.822087	19.0083	17.4543	30.1333	29.395
31.517	-85.24	1067	Alabama	Henry County	10.0713	101.863	1001.48	17825.2	24.4986	47.7192	1.90292	68.1663	0.265165	17.3917	11.5121	25.725	30.275
31.1582	-85.2964	1069	Alabama	Houston County	7.48489	81.7152	1003.82	17969.7	25.0962	47.7326	2.02402	72.9988	0.459944	15.9083	62.6187	25.85	29.22
34.7635	-85.9774	1071	Alabama	Jackson County	10.8979	292.753	979.446	16297.9	20.7155	48.8961	1.76563	93.7607	1.99637	15.9917	19.17	30.925	30.085
33.5534	-86.8965	1073	Alabama	Jefferson County	8.32395	197.688	990.423	16944.7	22.6586	47.2483	2.60008	57.2861	0.321994	14.825	228.318	24.9833	28.345
33.7871	-88.0874	1075	Alabama	Lamar County	13.3863	117.786	999.584	17078	22.8748	48.4835	1.24222	87.84	0.137414	17.5917	9.67798	28.3083	26.9
34.9041	-87.651	1077	Alabama	Lauderdale County	8.15736	185.231	991.753	16475.9	21.4053	47.8196	1.55476	88.9036	0.323385	15.85	51.7196	25.7833	28.715
34.5298	-87.3219	1079	Alabama	Lawrence County	12.0431	205.267	989.483	16565.3	21.6897	48.9688	1.37484	80.8967	6.26795	15.1833	19.1811	29.2083	28.255
32.6041	-85.353	1081	Alabama	Lee County	6.87194	186.677	991.724	17446.2	23.3015	49.3041	2.33659	74.117	0.351012	17.0417	79.6606	22.6083	26.695
34.8102	-86.9814	1083	Alabama	Limestone County	8.89939	216.8	988.148	16415.8	21.4544	50.7761	4.00048	85.1336	0.740578	12.8583	49.1632	27.2583	28.055
34.7642	-86.5511	1089	Alabama	Madison County	7.48129	225.984	987.083	16297.7	21.2498	48.9341	3.10318	72.4537	0.929849	10.975	144.889	22.75	26.95
34.1382	-87.8816	1093	Alabama	Marion County	9.6498	192.285	990.993	16769.6	22.0508	49.618	1.57848	95.489	0.316509	18.5333	16.0283	29.3167	28.605
34.3096	-86.3217	1095	Alabama	Marshall County	9.92699	283.739	980.541	16474.5	21.4016	48.9738	8.65077	96.52	0.950647	16.9917	59.0415	30.3417	28.885
30.6846	-88.1966	1097	Alabama	Mobile County	7.48891	26.2581	1010.21	18224.6	24.9418	47.8982	1.73146	62.8971	0.854409	19.0417	126.192	27.9667	30.105
31.5803	-87.3833	1099	Alabama	Monroe County	9.84262	80.722	1003.91	17793.8	24.5486	47.9855	0.824679	57.3087	1.09185	21.175	8.93373	26.7083	30.845
32.2037	-86.2038	1101	Alabama	Montgomery County	7.26032	68.7804	1005.27	17769.4	24.0384	47.5162	2.26948	45.7891	0.31845	18.1583	110.099	23.0333	29.61
34.4545	-86.8464	1103	Alabama	Morgan County	10.5714	197.571	990.368	16538.2	21.771	49.0893	5.2257	86.3995	0.981544	13.45	75.896	28.8667	26.655
33.2968	-88.0969	1107	Alabama	Pickens County	8.5194	87.6706	1003.08	17344.6	23.4482	47.342	1.0965	56.8119	0.131793	22.3583	8.9187	25.9583	31.84
31.7987	-85.942	1109	Alabama	Pike County	9.89158	127.618	998.508	17783	23.9712	47.5661	1.7255	60.5402	0.695323	24.4833	17.7845	24.7083	31.445
33.2965	-85.4641	1111	Alabama	Randolph County	13.7925	278.95	981.164	17135.4	22.1658	48.4759	1.94518	77.9761	0.282311	18.475	15.0053	29.5417	30.565
32.2898	-85.187	1113	Alabama	Russell County	8.41446	104.878	1001.12	17654.6	24.0742	47.5554	2.4991	56.5444	0.423865	20.2333	30.3841	29.075	32.625
33.713	-86.3157	1115	Alabama	St. Clair County	10.4442	204.276	989.634	16841.8	22.1744	50.3562	1.54718	90.6076	0.388107	12.8833	44.5287	28.875	28.11
33.2629	-86.6781	1117	Alabama	Shelby County	8.38079	167.671	993.854	17119.1	22.738	49.0299	3.90316	88.6388	0.359061	6.94167	81.9987	20.5167	24.345
33.3693	-86.1758	1121	Alabama	Talladega County	8.62397	181.444	992.272	16989.2	22.6214	48.8228	1.45605	67.3208	0.297937	18.3667	42.5529	28.7583	30.285
32.8634	-85.7996	1123	Alabama	Tallapoosa County	8.51546	187.695	991.586	17410	23.0015	48.1057	1.46844	72.6199	0.303565	17.3583	22.2336	28.5417	27.81
33.2902	-87.5229	1125	Alabama	Tuscaloosa County	8.75595	84.4494	1003.44	17253.2	23.3216	48.318	2.13937	68.7739	0.28852	17.5417	51.6005	23.8583	29.015
33.7916	-87.3011	1127	Alabama	Walker County	8.92213	140.5	996.969	16936.3	22.7833	48.477	1.36996	93.0964	0.358897	16.6917	33.4499	30.7167	29.74
34.1559	-87.3641	1133	Alabama	Winston County	8.87349	230.848	986.583	16758	21.8666	49.0966	2.03754	98.5419	0.608458	18.825	15.4998	30.2083	28.45
35.3858	-109.494	4001	Arizona	Apache County	9.05958	2023.66	802.815	18787.6	17.3641	49.7766	5.60614	23.6101	75.6292	28.4583	2.38594	27.2833	28.565
31.8818	-109.754	4003	Arizona	Cochise County	12.6769	1377.83	866.589	20402.3	23.5123	50.6427	31.4059	90.5835	1.73548	21.2917	7.76719	23.9667	22.655
35.8297	-111.774	4005	Arizona	Coconino County	10.5377	1896.51	815.019	18987.7	18.399	49.7124	12.3091	67.9687	29.0726	16.3083	2.60235	21.4583	19.905
33.7896	-110.812	4007	Arizona	Gila County	15.2602	1381.79	865.455	20094	21.8582	49.465	17.2668	84.0938	14.7051	18.525	4.22342	27.1667	23.53
32.9318	-109.878	4009	Arizona	Graham County	9.5604	1144.32	889.472	20355.6	23.2605	53.3262	28.797	81.2353	15.6519	21.2333	2.86491	23.3083	23.06
33.7276	-114.039	4012	Arizona	La Paz County	12.2401	305.279	978.889	20696.8	28.2181	51.4075	22.839	82.2718	15.9871	18.175	1.72193	28.5167	21.91
33.3465	-112.496	4013	Arizona	Maricopa County	8.10957	387.277	969.915	20685.8	28.3464	49.7635	27.3584	88.9526	2.54759	15.2667	145.33	21.7333	19.295
35.7177	-113.75	4015	Arizona	Mohave County	17.3998	583.939	947.618	19556.1	22.9169	49.8954	13.0774	94.7748	2.8175	15.2333	5.24755	31.8917	21.945
35.3909	-110.321	4017	Arizona	Navajo County	11.5813	1849.35	819.411	18993.7	18.4942	49.796	9.67071	51.3012	46.9076	22.625	3.99462	25.75	25.935
32.1282	-111.783	4019	Arizona	Pima County	9.37668	787.232	926.932	20671.8	26.4167	49.0151	31.931	88.9826	4.05571	17.2833	38.3178	21.8917	18.59
32.9189	-111.367	4021	Arizona	Pinal County	9.23542	576.894	949.337	20523.7	27.5345	52.9975	29.4731	85.6184	8.00039	15.7083	18.2436	24.5	26.62
31.5259	-110.845	4023	Arizona	Santa Cruz County	4.36349	1245.26	879.4	20351.7	23.1569	47.6919	81.8399	97.7175	0.968085	19.0583	13.2849	21.35	17.79
34.63	-112.574	4025	Arizona	Yavapai County	16.9313	1465.85	857.256	19911.6	21.7181	49.0137	11.7603	96.1534	2.13327	15.2583	9.0832	26.275	18.395
32.7739	-113.911	4027	Arizona	Yuma County	6.24508	66.0715	1005.72	20662.3	29.2663	50.2515	55.4976	93.5617	2.11496	18.5167	12.3549	21.05	24.145
34.2896	-91.3765	5001	Arkansas	Arkansas County	13.4282	59.673	1006.31	17125.7	23.3551	48.1102	1.61476	75.0612	0.206078	18.2083	7.7869	28.4	28.965
33.1908	-91.7723	5003	Arkansas	Ashley County	8.1339	42.7152	1008.29	17334.5	24.4241	48.2576	3.90243	72.2856	0.380389	18.4333	9.64168	29.3167	29.315
36.2807	-92.3304	5005	Arkansas	Baxter County	14.3926	236.194	985.91	16478.8	21.1417	48.0755	1.35594	98.7578	0.604082	15.1	27.7671	30.2583	26.605
36.3378	-94.2562	5007	Arkansas	Benton County	7.68944	382.356	969.319	16352.4	20.3722	49.3938	12.5307	94.3453	2.03103	11.525	84.232	25.1917	24.025
36.3043	-93.0792	5009	Arkansas	Boone County	11.6787	367.467	971.003	16379.2	20.4865	48.653	1.47739	98.5257	0.810043	14.425	23.1129	28.85	25.87
36.3378	-93.5417	5015	Arkansas	Carroll County	9.59097	404.919	966.743	16348.4	20.0184	49.2905	11.3253	97.8166	1.0757	16.225	16.0879	29.225	25.435
35.5663	-92.06	5023	Arkansas	Cleburne County	9.28108	195.331	990.585	16557	21.2571	48.9287	1.60824	98.9358	0.534413	15.9083	17.4507	28.0917	26.375
33.2151	-93.2269	5027	Arkansas	Columbia County	11.2978	86.5532	1003.24	17316.2	24.4772	47.7645	1.59941	62.1731	0.291737	19.8917	12.6539	25.15	28.485
35.2657	-92.6892	5029	Arkansas	Conway County	9.78307	130.033	998.138	16572.2	22.1209	48.9823	2.65137	86.4213	0.647334	18.5167	14.3621	29.4333	28.58
35.8283	-90.6304	5031	Arkansas	Craighead County	8.80634	86.8609	1003.11	16585.7	21.7688	48.5953	3.31427	87.9015	0.453869	16.3	47.8098	27.6083	28.945
35.583	-94.2362	5033	Arkansas	Crawford County	9.25659	197.96	990.313	16532.6	21.6298	49.3828	4.78453	94.6767	2.45628	16.15	37.2717	29.5167	25.515
35.2119	-90.3153	5035	Arkansas	Crittenden County	10.7007	64.9829	1005.67	16699.3	22.411	47.6586	1.76373	49.5818	0.260574	21.475	32.0147	29.7	31.005
35.2913	-90.7739	5037	Arkansas	Cross County	9.17356	78.7948	1004.07	16771.7	22.3373	48.2887	1.17306	75.7665	0.237549	21.075	11.7446	31.4167	29.935
35.1464	-92.3247	5045	Arkansas	Faulkner County	8.18075	105.052	1001.03	16681.1	22.2911	48.9428	2.84669	88.4584	0.638673	14.7333	58.7221	23.3917	26.06
36.3834	-91.8192	5049	Arkansas	Fulton County	15.8645	222.226	987.458	16468.5	20.6299	48.7497	0.651719	98.6806	0.662141	18.95	7.49145	30.4333	26.175
34.5789	-93.1469	5051	Arkansas	Garland County	13.679	179.609	992.47	16679.3	22.4469	48.5229	3.62057	90.2619	0.76731	17.1	52.4633	30.7583	25.86
34.2881	-92.424	5053	Arkansas	Grant County	11.5425	80.2981	1003.92	16963.1	23.3492	49.7097	1.73779	96.5619	0.43737	12.5333	10.4565	28.325	29.31
36.1199	-90.5652	5055	Arkansas	Greene County	11.8823	94.4487	1002.22	16512.5	21.3847	48.9291	1.67819	98.6774	0.530309	14.35	26.4328	31.4417	30.11
34.3152	-92.9441	5059	Arkansas	Hot Spring County	10.3898	124.642	998.806	16864.9	23.0803	49.9972	2.04444	88.3076	0.499835	17	19.837	29.35	28.545
35.7375	-91.5599	5063	Arkansas	Independence County	11.4215	132.975	997.778	16611.5	21.7121	48.927	3.50208	96.2619	0.584589	16.3667	17.7775	28.0167	27.025
35.5966	-91.2232	5067	Arkansas	Jackson County	10.4938	73.7224	1004.65	16745.2	22.0975	48.599	1.7937	81.8465	0.434753	22.025	11.0511	32.4583	27.98
34.2777	-91.9307	5069	Arkansas	Jefferson County	5.46306	72.8052	1004.79	17027.8	23.3554	49.0508	1.26612	46.2713	0.2778	22.55	35.3034	28.125	29.685
35.5734	-93.4663	5071	Arkansas	Johnson County	11.2486	194.574	990.668	16524.8	21.2086	49.644	9.37877	96.7377	0.879962	18.6833	14.0532	30.2583	25.18
36.0411	-91.1012	5075	Arkansas	Lawrence County	10.0895	92.3962	1002.46	16572.4	21.4976	48.6208	0.772898	98.6481	0.464404	21.0583	11.5399	31.45	27.155
33.6995	-94.2298	5081	Arkansas	Little River County	18.8858	93.85	1002.4	16979.9	24.447	48.6942	2.22419	77.2691	1.59077	19.9667	9.63887	28.9333	28.065
35.2185	-93.7206	5083	Arkansas	Logan County	13.5253	188.171	991.5	16630.5	22.5523	49.8052	1.79407	96.7368	0.902396	16.9917	12.2606	31.7083	27.59
34.7551	-91.8941	5085	Arkansas	Lonoke County	8.76869	79.6575	1003.99	16947.2	22.9602	49.1577	2.4888	92.0742	0.561355	12.7583	30.1865	27.4333	26.225
36.2667	-92.6786	5089	Arkansas	Marion County	14.1721	264.282	982.709	16439.2	21.0646	49.6511	1.2513	98.7416	0.772369	17.9083	10.6218	29.4583	25.465
33.3055	-93.9015	5091	Arkansas	Miller County	11.607	92.9774	1002.51	17176.8	24.7569	48.9094	2.05017	74.3974	0.700688	18.6333	25.9336	30.45	29.575
35.7669	-90.0522	5093	Arkansas	Mississippi County	8.22885	73.7282	1004.64	16515.9	21.8385	48.1571	2.88672	65.3638	0.332931	22.375	20.8724	31.0167	30.31
33.5912	-92.8784	5103	Arkansas	Ouachita County	7.23446	49.8901	1007.46	17175.6	24.1661	47.3512	1.17786	59.1108	0.306108	20.5083	14.3362	27.8417	29.925
34.9464	-92.9269	5105	Arkansas	Perry County	20.5226	159.921	994.73	16706.6	22.5626	49.6869	1.66546	96.9782	0.784835	16.8167	7.25505	29.95	28.42
35.569	-90.6806	5111	Arkansas	Poinsett County	8.29139	70.7156	1005	16697	22.038	48.6618	1.85297	92.1034	0.238856	20.875	12.7641	34.2583	27.945
34.4909	-94.2309	5113	Arkansas	Polk County	12.5325	372.125	970.653	16410.3	21.7029	49.203	4.52281	97.3686	1.91073	21.0333	9.12324	29.425	27.31
35.4553	-93.0315	5115	Arkansas	Pope County	8.37984	153.611	995.387	16501.9	21.4575	49.2428	4.25806	95.0997	0.949771	17.3417	27.4052	27.4583	27.525
34.774	-92.3165	5119	Arkansas	Pulaski County	7.38332	105.577	1000.99	16869.7	22.8352	47.9416	3.94735	63.4873	0.549493	15.1333	185.116	24.7167	24.335
36.3413	-91.0284	5121	Arkansas	Randolph County	12.256	111.945	1000.18	16445.6	21.0322	49.137	1.23698	98.2956	0.530989	17.55	10.7185	30.8917	25.665
35.0144	-90.7422	5123	Arkansas	St. Francis County	7.96602	77.2053	1004.26	16843.1	22.684	52.7871	4.45095	47.7747	0.445501	25.6833	17.5133	30.5667	30.345
34.6485	-92.6745	5125	Arkansas	Saline County	8.90523	124.331	998.812	16802.4	22.4647	49.4738	2.39668	95.031	0.594766	14.9583	49.9949	27.55	25.695
34.8589	-94.0636	5127	Arkansas	Scott County	18.4293	261.898	983.084	16622	22.1005	50.2618	6.22867	95.4264	1.744	17.3667	4.77801	31.175	26.555
35.197	-94.275	5131	Arkansas	Sebastian County	7.24504	155.975	995.188	16707	22.6594	48.9516	9.51825	86.8061	2.12521	17.4083	86.2208	28.0917	28.435
33.9946	-94.2433	5133	Arkansas	Sevier County	16.7216	126.781	998.596	16797.6	23.818	49.7352	25.1888	92.028	2.74318	18.5167	11.0752	28.825	26.96
36.1734	-91.4711	5135	Arkansas	Sharp County	14.1706	165.822	993.95	16513.5	20.9419	48.6866	1.27632	98.2556	0.858253	21.0667	11.0665	31.2833	25.625
35.857	-92.1405	5137	Arkansas	Stone County	17.3325	267.914	982.271	16468.1	20.8099	49.2744	1.15473	98.8159	0.742077	20.625	7.58386	30.2083	26.3
33.1682	-92.5981	5139	Arkansas	Union County	10.4296	60.0827	1006.29	17341.9	24.5668	48.3005	2.18733	66.3097	0.322201	18.7917	16.1964	28.5667	28.585
35.583	-92.516	5141	Arkansas	Van Buren County	11.5726	275.073	981.475	16522.9	20.9593	49.5252	2.0239	98.3612	0.788094	18.6083	9.10045	29.2583	29.505
35.9712	-94.2184	5143	Arkansas	Washington County	7.03306	403.648	966.917	16323.7	20.2217	50.0602	12.0217	91.9054	1.56051	15.3417	73.2258	24.95	21.23
35.2547	-91.7532	5145	Arkansas	White County	9.58958	93.7858	1002.33	16733.4	22.291	48.9096	2.79203	94.7784	0.591323	16.1167	26.6581	26.5333	27.2
34.9977	-93.4083	5149	Arkansas	Yell County	8.75849	154.72	995.323	16632.3	22.5116	49.9796	15.771	96.3397	0.700641	18.9083	8.91832	31.1417	26.94
37.6481	-121.913	6001	California	Alameda County	3.19819	55.8146	1006.72	19375.3	21.4539	49.1037	20.6536	57.7043	1.17405	12.575	765.135	16.6667	21.505
38.4436	-120.654	6005	California	Amador County	13.0076	607.87	944.552	18922.4	20.7331	54.7376	10.7201	92.5507	2.44007	11.3583	24.2123	23.4417	19.915
39.666	-121.602	6007	California	Butte County	8.45414	210.535	988.832	18607.2	21.0864	49.3019	12.2839	90.8947	2.60438	15.5167	50.0987	22.2333	21.68
38.1878	-120.555	6009	California	Calaveras County	12.0817	677.323	936.968	19042.1	20.3591	49.8955	8.72784	95.1875	2.29004	12.6583	16.6501	22.0167	18.57
39.1777	-122.238	6011	California	Colusa County	8.93178	137.873	997.312	18970.3	23.5524	51.1152	50.1855	93.7771	2.95698	13.2	6.76124	22.8583	20.3
37.9195	-121.952	6013	California	Contra Costa County	4.23694	79.3985	1003.98	19167.4	21.8009	48.8247	21.1081	73.859	1.04277	9.1	533.778	16.4	20.695
41.7499	-123.981	6015	California	Del Norte County	7.6645	115.043	999.368	17522.6	11.435	55.4604	15.9084	83.7757	8.76882	18.05	10.723	27.95	21.545
38.7855	-120.534	6017	California	El Dorado County	8.68199	883.13	913.95	18839.3	16.5649	49.9465	10.6403	93.928	1.50529	11.4333	38.5167	19.45	18.7
36.761	-119.655	6019	California	Fresno County	4.32866	125.421	998.583	19514.1	20.3694	49.9992	47.0391	81.0722	2.69462	17.5667	55.8898	19.3917	23.99
39.6025	-122.402	6021	California	Glenn County	12.289	96.9624	1001.96	18795.5	22.3327	50.5061	33.23	92.458	3.1969	18.2667	8.00312	23.7917	20.095
40.7067	-123.926	6023	California	Humboldt County	10.1184	196.448	990.015	18040.2	15.5729	49.7704	8.09095	88.8803	7.08195	16.3667	14.1122	23.1583	21.545
33.0408	-115.355	6025	California	Imperial County	3.71972	-9.52652	1014.34	20942.7	30.5201	51.9076	76.4986	90.555	2.56334	21.3167	14.4119	18.375	22.61
36.562	-117.404	6027	California	Inyo County	13.1679	1543.17	849.812	19853.8	21.635	49.7635	15.6892	85.8373	12.1696	13.9417	0.694565	23	19.72
35.3466	-118.73	6029	California	Kern County	6.02237	278.539	981.454	20039.5	24.4701	51.5006	43.9566	86.0039	2.49906	17.3417	35.4877	21.7917	25.365
36.0725	-119.816	6031	California	Kings County	3.65017	97.4766	1002.1	19810.2	27.4378	57.0917	47.1277	84.1947	2.7252	19.975	39.4948	20.85	24.505
39.0948	-122.747	6033	California	Lake County	9.97229	558.728	949.609	19090.1	19.3616	49.8077	14.3684	91.6216	4.34346	17.2	19.1506	26.0333	20.63
40.7211	-120.63	6035	California	Lassen County	10.1051	1543.66	845.866	18483.8	14.0005	63.7203	15.6611	84.6533	4.41467	17.3917	2.91481	26	21.285
34.1964	-118.262	6037	California	Los Angeles County	3.26499	153.324	995.464	20358.4	22.2011	49.3565	46.1172	74.1865	1.41182	16.9083	922.588	17.65	19.3
37.21	-119.75	6039	California	Madera County	5.56713	292.405	979.457	19315.6	20.4648	48.1181	48.8892	88.9106	4.09773	18.7667	24.8257	22.125	20.675
38.0518	-122.746	6041	California	Marin County	3.75221	61.7674	1005.92	18510.4	17.5273	49.3559	12.8826	89.5363	0.955397	10.1417	183.462	15	15.885
37.57	-119.913	6043	California	Mariposa County	9.94278	931.622	909.628	19253.3	18.9132	50.9201	8.61711	93.5544	4.22632	11.2667	4.73167	21.525	20.3
39.4324	-123.443	6045	California	Mendocino County	9.5312	348.031	972.865	18790.6	18.1092	49.8869	19.176	90.6542	6.34884	14.9833	9.60812	23.5167	20.88
37.1948	-120.723	6047	California	Merced County	4.19816	51.8005	1007.27	19648.5	25.7523	50.1745	50.6367	84.9783	2.19215	19.0333	47.1807	21.125	23.33
36.2401	-121.316	6053	California	Monterey County	3.66721	93.6162	1002.31	20081.8	21.1473	51.6162	50.8235	85.4506	2.22137	12.425	47.2253	18.5917	21.175
38.5074	-122.326	6055	California	Napa County	3.92848	85.0225	1003.33	19099.7	21.7686	49.9351	27.7801	90.2449	1.31193	9.85833	66.7749	18.9583	20.51
39.2952	-120.773	6057	California	Nevada County	8.27217	907.849	910.894	18871.3	15.215	49.4836	7.02316	96.6826	1.41763	8.40833	38.7085	19.6083	19.155
33.6757	-117.777	6059	California	Orange County	3.34119	64.8542	1005.65	20118.1	20.8295	49.6023	31.9713	79.6729	1.12628	9.875	1430.71	15.4917	18.015
39.062	-120.723	6061	California	Placer County	5.74194	318.235	976.194	18808.9	17.6907	48.9298	11.2586	91.5817	1.24652	7.05	82.9683	17.675	17.875
39.9952	-120.83	6063	California	Plumas County	10.9319	1554.14	844.735	18694	13.7865	50.0709	6.82768	94.7231	3.4505	9.98333	3.12787	22.525	19.52
33.7298	-116.002	6065	California	Riverside County	4.93136	344.872	974.309	20725.2	26.4346	49.8491	41.1302	84.8661	1.85337	12.5333	100.342	19.225	23.225
38.45	-121.34	6067	California	Sacramento County	5.06681	25.3844	1010.3	18910.8	24.7215	49.0051	18.8561	71.2669	1.71424	13.35	533.714	19.6667	22.5
36.6107	-121.085	6069	California	San Benito County	3.6377	184.444	991.893	19874.3	22.1011	50.3832	51.896	92.2038	2.57783	10.9667	15.1047	18.1083	22.275
34.8572	-116.181	6071	California	San Bernardino County	5.40757	534.674	953.45	20208.1	25.458	49.8564	44.4072	81.0564	1.98492	14.2667	36.383	20.75	24.54
33.0236	-116.776	6073	California	San Diego County	4.64808	129.172	998.255	20619.6	22.4699	50.2002	29.3039	80.6911	1.34846	12.5833	270.285	16.7583	19.195
37.7272	-123.032	6075	California	San Francisco County	2.10105	56.7938	1006.4	18613.8	12.7547	50.7032	14.4209	56.8844	0.84325	11.5	6437.8	16.3167	15.685
37.935	-121.272	6077	California	San Joaquin County	4.12313	13.4336	1011.69	19272	25.0383	49.9358	34.9603	74.0138	1.92502	13.975	175.099	21.4667	24.035
35.3852	-120.448	6079	California	San Luis Obispo County	6.3542	180.174	992.363	20242	21.8349	51.3227	18.3493	92.349	1.42982	12.8333	30.124	17.7417	20.815
37.4147	-122.372	6081	California	San Mateo County	3.07285	59.0121	1006.27	19032.2	18.4491	49.2782	23.2347	69.416	0.817564	7.90833	602.593	15.2667	17.38
34.5374	-120.038	6083	California	Santa Barbara County	4.07807	95.0443	1002.14	20656	21.0298	50.1251	38.0374	89.5249	2.1095	11.4583	57.6886	16.7583	19.69
37.2208	-121.691	6085	California	Santa Clara County	2.67377	63.7699	1005.8	19532.2	21.8455	50.4323	25.1519	64.3362	1.28818	9.775	508.847	14.0917	18.94
37.0125	-122.007	6087	California	Santa Cruz County	5.01135	96.4599	1001.97	18980.9	21.0702	49.8953	29.0776	91.665	1.66824	10.525	221.241	16.0667	18.52
40.7605	-122.044	6089	California	Shasta County	10.9617	317.627	976.367	18333.5	18.5283	49.0061	7.03896	92.5279	3.53199	14.125	17.5994	25.0833	21.9
41.588	-122.533	6093	California	Siskiyou County	13.94	1234.26	876.857	18076.9	14.5776	49.4381	8.83466	91.4558	5.25992	15.6833	2.72936	23.375	23.38
38.2672	-121.94	6095	California	Solano County	4.605	42.6266	1008.29	19112.7	23.4137	50.1773	20.8831	65.0987	1.2904	11.175	189.085	19.6083	24.105
38.5326	-122.945	6097	California	Sonoma County	4.97791	91.2017	1002.48	18907.9	18.1854	49.227	20.964	91.3335	2.04367	8.84167	114.614	19.3333	20.8
37.5624	-121.003	6099	California	Stanislaus County	4.50982	35.4686	1009.14	19499.9	24.9563	49.4251	37.1777	88.2145	1.9275	13.4333	126.17	21.725	27.03
39.0353	-121.703	6101	California	Sutter County	6.75921	19.5641	1010.98	18822.2	25.0147	49.6685	25.5946	80.5654	2.3052	14.075	55.8938	22.55	22.68
40.1262	-122.232	6103	California	Tehama County	8.04007	207.267	989.138	18499.5	20.2389	49.6637	18.7872	94.4885	3.28863	16.5417	7.82107	25.45	20.685
40.6477	-123.114	6105	California	Trinity County	25.5105	1198.07	881.088	18324.4	15.8921	51.3444	5.52782	92.2179	6.26865	16.675	1.62187	24.7333	21.63
36.2305	-118.781	6107	California	Tulare County	5.35879	157.978	994.74	19615	19.1332	50.0445	55.6661	90.9793	2.58504	21.6583	32.1982	20.3917	23.48
38.0215	-119.965	6109	California	Tuolumne County	11.6783	1045.22	896.359	19219	14.8408	52.751	9.40468	93.8833	2.55191	14.8417	9.64198	24.4083	20.845
34.3587	-119.133	6111	California	Ventura County	4.49546	166.619	993.914	20272.7	21.7985	49.7978	36.6753	88.6053	1.64214	10.3917	165.075	17.275	19.69
38.6793	-121.903	6113	California	Yolo County	4.24487	28.0322	1009.99	18962.3	24.0855	48.8223	28.0631	81.5568	1.88142	12.3083	70.724	17.0667	20.84
39.27	-121.344	6115	California	Yuba County	8.55952	93.0721	1002.41	18715.2	22.2683	50.4078	21.4885	83.5852	3.49929	17.475	40.411	24.8417	22.85
39.8743	-104.332	8001	Colorado	Adams County	7.64711	1608.66	841.784	17146.9	18.1479	50.5349	33.8448	90.1421	2.0405	12.4833	127.403	20.3917	22.11
37.5684	-105.788	8003	Colorado	Alamosa County	13.8121	2311.82	774.905	18186.7	13.9655	49.7899	43.7894	92.5492	4.47629	18.375	8.11637	21.0083	16.25
39.6446	-104.332	8005	Colorado	Arapahoe County	8.07501	1697.33	832.959	17305.9	17.3794	49.1236	15.4096	83.424	1.0934	11.325	252.636	20.3917	18.66
37.2024	-107.051	8007	Colorado	Archuleta County	16.4088	2438.28	761.897	17974.3	11.2289	50.7578	17.1706	96.4962	2.33688	11.625	3.22637	21.6833	15.55
40.0948	-105.398	8013	Colorado	Boulder County	6.54388	1662.59	834.346	16698.2	13.9166	50.3938	12.0021	93.7614	0.886084	15.2	147.558	20.3917	12.045
38.7382	-106.317	8015	Colorado	Chaffee County	14.7425	2791.46	728.835	17485.5	7.38374	52.9497	9.03698	96.3973	1.25306	10.275	6.49122	23.4333	15.99
38.8618	-107.865	8029	Colorado	Delta County	11.8781	2046.86	798.374	17226.1	13.7023	50.2462	12.8288	97.6118	1.17508	13.575	9.93022	24.5167	15.045
39.7618	-104.881	8031	Colorado	Denver County	6.5588	1631.9	839.48	17095.3	17.9757	50.2174	32.1305	82.3861	2.07054	14.875	1419.95	23.5083	14.315
39.3264	-104.926	8035	Colorado	Douglas County	6.22411	1846.83	817.372	17220.6	14.6503	49.7347	6.57291	94.1532	0.566218	4.9	107.689	13.1417	13.16
39.6306	-106.693	8037	Colorado	Eagle County	7.15226	2804.79	728.256	16807.7	8.02365	53.8556	26.9073	97.1272	1.01052	5.61667	10.711	16.875	13.085
39.3108	-104.118	8039	Colorado	Elbert County	12.7741	1943.2	809.547	17505	16.4232	50.1537	4.76456	97.6158	0.737628	5.88333	4.54633	19.5167	14.96
38.8274	-104.527	8041	Colorado	El Paso County	8.61757	1947.96	808.984	17670	16.2164	49.955	13.2909	87.3657	1.41192	8.58333	102.572	21.1333	17.435
38.4557	-105.421	8043	Colorado	Fremont County	11.0415	1814.39	819.778	17641.9	13.5984	57.5015	11.3762	92.578	1.96065	14.6	11.763	29.625	16.72
39.5994	-107.91	8045	Colorado	Garfield County	10.5208	2268.39	776.466	17186.5	10.7573	51.5633	22.5862	96.7169	1.50656	10.1167	6.53517	22.575	13.83
37.6878	-104.96	8055	Colorado	Huerfano County	20.0936	2082.83	795.517	17720.6	14.3185	51.8056	35.4604	93.5088	4.22824	18.6333	1.76695	24.075	16.93
39.5865	-105.246	8059	Colorado	Jefferson County	7.96145	1767.43	824.589	16875.2	14.2715	49.6785	12.224	94.5821	1.16145	8.60833	263.16	20.3917	14.825
37.2874	-107.84	8067	Colorado	La Plata County	10.8922	2341.6	770.937	18284.6	12.0614	50.935	11.1637	91.7725	6.92221	11.4917	10.8248	19.3833	12.915
40.6631	-105.482	8069	Colorado	Larimer County	7.40991	1634.09	835.544	16337.9	11.1345	49.7768	9.49862	95.7723	1.0046	9.95833	40.7757	18.9417	13.48
37.3188	-104.044	8071	Colorado	Las Animas County	11.5571	2145.57	792.208	18221.2	17.8468	50.3038	41.4104	94.5388	3.49992	15.9917	1.25396	24.55	17.615
40.7281	-103.09	8075	Colorado	Logan County	8.62289	1235.3	878.23	16800.8	18.014	54.7686	13.8072	95.2312	0.981611	14.05	4.54803	26.675	18.63
39.0195	-108.462	8077	Colorado	Mesa County	13.1767	1478.73	852.084	17393.9	13.7506	49.2685	11.6686	96.7238	1.49051	12.5	15.1689	23.7417	18.28
40.574	-108.205	8081	Colorado	Moffat County	25.6032	1952.72	806.394	17240.3	12.7615	51.5338	11.778	97.8935	1.09844	10.1417	1.08155	26.8167	16.235
37.338	-108.596	8083	Colorado	Montezuma County	16.3866	2041.44	799.674	18254.6	14.9542	49.2419	10.2144	86.8297	12.3515	14.2833	4.65577	22.425	16.99
38.4134	-108.263	8085	Colorado	Montrose County	14.9215	2044.37	798.572	17376.2	13.6596	49.268	17.1385	96.8834	1.83045	13.5917	6.41414	23.65	16.555
40.2624	-103.807	8087	Colorado	Morgan County	7.05377	1337.78	868.274	17157.8	18.5692	49.6885	32.4663	96.2611	1.21665	12.8833	8.30182	24.9833	18.31
37.8842	-103.721	8089	Colorado	Otero County	9.84225	1279.83	874.937	18240.3	20.6844	48.9959	38.9997	95.2033	2.71417	17.9833	5.93357	25.6667	19.065
39.1189	-105.718	8093	Colorado	Park County	19.2459	3072.03	706.49	17227.4	8.07794	52.1406	4.54927	97.6428	1.11634	7.46667	2.76998	20.9333	14.685
39.2175	-106.916	8097	Colorado	Pitkin County	11.1982	3016.23	709.393	16844.2	6.25637	53.1012	7.58916	97.6137	0.322184	6.6	6.22605	14.875	13.855
38.1707	-104.49	8101	Colorado	Pueblo County	10.5906	1487.6	854.029	18079.5	19.3867	49.0454	39.7059	93.7968	2.6209	17.3	24.2481	26.7917	20.96
40.4832	-106.985	8107	Colorado	Routt County	13.8649	2401.03	763.672	17385	9.25236	53.4427	4.87186	98.3267	0.556618	8.86667	3.51246	17.4167	14.025
38.872	-105.183	8119	Colorado	Teller County	18.2295	2673.73	741.065	17112.9	10.2993	50.9165	4.48041	97.2283	1.1964	7.45833	15.1976	22.0333	15.805
40.5558	-104.384	8123	Colorado	Weld County	6.09808	1466.93	855.234	16836	17.7587	50.1342	27.7867	95.9154	1.55709	11.3417	21.0573	20.3917	19.83
41.2281	-73.3668	9001	Connecticut	Fairfield County	2.12257	67.8195	1005.13	15547.6	14.8224	48.4603	14.2123	83.7196	0.389934	8.51667	553.351	18.4667	16.9
41.8061	-72.7329	9003	Connecticut	Hartford County	2.51576	60.8722	1005.95	14806	14.4069	48.2202	13.226	81.7481	0.42358	8.99167	459.723	21.0917	20.1
41.7919	-73.2354	9005	Connecticut	Litchfield County	4.26629	235.987	985.194	14793.9	13.2592	49.0087	3.30968	96.5825	0.270762	6.60833	78.6423	22.0083	17.815
41.4345	-72.5242	9007	Connecticut	Middlesex County	3.7149	60.5609	1005.98	15314.6	14.0625	48.802	3.82005	92.2974	0.224058	5.45	168.467	21	20.155
41.3497	-72.9002	9009	Connecticut	New Haven County	2.66619	68.529	1005.04	15354.4	14.3887	48.1096	12.3524	82.9113	0.418119	8.69167	538.047	23.0917	22.285
41.4786	-72.1035	9011	Connecticut	New London County	3.11768	47.8942	1007.5	15379.7	14.3669	49.6958	6.719	88.3485	1.18321	7.875	155.106	22.8083	20.745
41.8581	-72.341	9013	Connecticut	Tolland County	3.19323	154.798	994.776	14807.8	13.8053	50.3256	3.61131	93.067	0.263948	5.975	137.188	19.575	19.305
41.825	-71.9907	9015	Connecticut	Windham County	4.09491	116.911	999.265	14868.9	13.9165	49.4829	8.21064	95.1407	0.703817	8.06667	85.9736	25	21.83
39.0971	-75.503	10001	Delaware	Kent County	5.8577	11.2771	1011.9	16095.2	16.862	48.1394	4.54623	73.4239	0.757559	11.1583	93.6846	26.1417	27.8
39.5759	-75.6441	10003	Delaware	New Castle County	4.04541	35.9367	1008.97	15617.5	17.0007	48.4872	6.90627	72.8198	0.34453	9.54167	470.903	23.575	22.355
38.6775	-75.3355	10005	Delaware	Sussex County	7.01335	7.83856	1012.32	16189.3	16.9993	48.8649	6.49756	83.2332	1.08556	10.5833	72.336	27.7	25.45
38.9041	-77.0171	11001	District of Columbia	District of Columbia	1.72645	44.7829	1007.94	15547.9	18.14	47.174	8.46371	38.0291	0.534848	16.3083	3623.96	22.4833	20.77
29.6757	-82.3572	12001	Florida	Alachua County	7.49975	35.6083	1009.14	18359.8	26.4463	48.6094	7.08319	74.2728	0.335972	16.6667	102.784	20.2667	20.615
30.3244	-82.3023	12003	Florida	Baker County	9.30175	38.6649	1008.79	18149.5	26.0151	52.3761	1.95389	85.0693	0.336492	16.075	16.2249	30.1833	27.27
30.2376	-85.6313	12005	Florida	Bay County	9.90502	6.43493	1012.5	18396.6	25.0364	49.4904	3.58906	85.6178	0.854665	13.8167	80.4812	28.575	22.475
29.9469	-82.1668	12007	Florida	Bradford County	6.48996	44.9335	1008.07	18230.9	26.1484	56.4979	3.00828	77.554	0.368294	15.8583	36.33	29.9167	26.745
28.2983	-80.7004	12009	Florida	Brevard County	8.23045	4.91561	1012.68	20797.5	26.9031	48.9981	6.29931	87.525	0.465582	12.3	195.562	27.2417	21.96
26.1935	-80.4767	12011	Florida	Broward County	5.30641	2.21083	1013	19378.9	28.2557	48.4169	21.084	71.1235	0.355635	11.4	545.276	21.8	19.345
26.8688	-81.9409	12015	Florida	Charlotte County	9.02814	2.59926	1012.95	19738.7	27.6475	48.2804	4.49048	93.0128	0.266656	12.2	85.451	28.6583	23.88
28.8436	-82.5248	12017	Florida	Citrus County	11.7068	16.853	1011.31	18638.5	26.8838	48.2797	3.61704	95.5287	0.417062	12.375	86.713	30.8833	22.88
29.9871	-81.8581	12019	Florida	Clay County	8.55524	14.5603	1011.57	18410.5	26.0776	49.1152	6.0185	87.3166	0.560315	9.53333	106.821	25.5167	22.825
26.1187	-81.4009	12021	Florida	Collier County	5.80759	2.86708	1012.92	19754.9	28.3781	49.7227	23.0444	91.9883	0.44094	9.5	55.8006	23.1333	19.945
30.2213	-82.6231	12023	Florida	Columbia County	8.73341	34.9024	1009.22	18187.4	26.09	51.3584	3.82129	80.5368	0.599794	15.5167	30.0777	29.7333	25.5
27.1906	-81.8063	12027	Florida	DeSoto County	8.59826	14.7822	1011.55	20062.1	28.297	56.3017	27.1933	84.7087	1.43901	20.475	20.3044	29.7333	26.66
29.5809	-83.1957	12029	Florida	Dixie County	15.3774	10.1279	1012.09	19141.8	28.2735	53.4364	2.4744	90.3439	0.420212	22.4833	8.28754	34.2083	26.47
30.3352	-81.6481	12031	Florida	Duval County	7.9426	7.17031	1012.42	20071	25.7044	48.4589	5.79125	65.9803	0.446735	15.0583	410.763	25.0917	24.765
30.6117	-87.339	12033	Florida	Escambia County	7.09813	19.4174	1011	18847.8	25.5802	49.6291	3.73534	73.1932	1.02259	15.1583	173.275	27.3333	27.565
29.4749	-81.2864	12035	Florida	Flagler County	7.93808	4.57923	1012.72	18109.9	24.3219	48.2074	7.1376	87.0561	0.300248	11.2333	58.332	28	20.965
30.5792	-84.6128	12039	Florida	Gadsden County	7.13923	59.0553	1006.41	20299	24.6476	48.1746	7.74604	41.994	0.385867	20.225	34.0883	26.05	27.42
29.7235	-82.7958	12041	Florida	Gilchrist County	10.7613	19.0025	1011.05	18085.5	25.1411	51.8686	3.84101	93.3232	0.452828	17.975	17.2293	29.325	25.025
26.5393	-81.1516	12051	Florida	Hendry County	6.93316	4.95698	1012.68	19123.7	28.1967	54.6261	44.2849	83.0056	1.69411	21.6333	12.5684	27.9583	24.705
28.5679	-82.4648	12053	Florida	Hernando County	8.39296	18.237	1011.16	19173.4	28.7025	47.7721	7.80038	93.5455	0.398816	14.5833	123.349	30	20.51
27.3426	-81.3409	12055	Florida	Highlands County	8.57457	29.5401	1009.85	18684.9	26.6656	48.8406	14.5744	88.1001	0.539558	14.5333	35.2366	27.6083	23.26
27.9066	-82.3496	12057	Florida	Hillsborough County	6.84242	12.4154	1011.83	19253.7	28.3609	48.8554	21.4617	79.392	0.533682	14.025	410.311	24.0083	23.185
30.8662	-85.813	12059	Florida	Holmes County	12.6142	37.1438	1008.99	18972.8	27.8346	53.2132	2.09777	91.9958	0.985772	19.0083	15.5334	31.1333	26.515
27.7006	-80.5748	12061	Florida	Indian River County	7.86992	4.305	1012.75	18015.9	25.3166	48.4078	8.81567	89.597	0.352643	13.1917	96.4925	27.475	19.525
30.7878	-85.2104	12063	Florida	Jackson County	9.34531	38.1703	1008.87	19687.9	27.7071	53.3137	3.50629	71.5648	0.777508	17.0417	20.1298	27.4	24.63
28.7641	-81.7123	12069	Florida	Lake County	8.12541	27.1282	1010.12	18849.8	25.952	48.5046	9.20453	88.2749	0.559446	14.125	104.417	26.5083	23.4
26.5521	-81.8922	12071	Florida	Lee County	7.46641	3.02042	1012.9	18674.9	27.4922	49.0859	14.3142	90.1313	0.445789	10.3167	257.141	26.525	22.53
30.4593	-84.2778	12073	Florida	Leon County	6.00741	37.0945	1008.99	19615	27.4269	47.592	4.57628	66.472	0.336072	14.1917	148.604	18.9083	21.745
29.2844	-82.7835	12075	Florida	Levy County	13.4702	14.8404	1011.53	18118.4	25.3888	48.8921	5.52089	88.4288	0.513131	18.675	13.0635	29.4417	25.395
30.4472	-83.4704	12079	Florida	Madison County	10.4036	34.3191	1009.28	18156.6	25.3042	52.0262	3.95166	59.0594	0.446225	20.6917	10.621	28.7083	25.52
27.4814	-82.3658	12081	Florida	Manatee County	6.55686	5.1318	1012.66	18081.7	25.6692	48.4203	12.0105	89.0067	0.431764	13.8667	154.576	26.3333	20.685
29.2028	-82.0431	12083	Florida	Marion County	9.21821	24.2455	1010.47	19148.7	27.7966	48.1744	8.41903	85.8836	0.530393	13.6	72.5599	28.15	25.64
27.08	-80.3982	12085	Florida	Martin County	8.33133	3.37448	1012.86	18410.3	26.9223	49.3609	9.70448	92.5731	0.754054	11	95.9271	25.5167	20.67
25.6105	-80.499	12086	Florida	Miami-Dade County	3.98639	1.82589	1013.04	19434.2	27.3776	48.3462	61.3965	77.1425	0.326407	16.1667	469.451	19.875	18.365
25.601	-81.2068	12087	Florida	Monroe County	9.77685	0.215295	1013.23	20822.8	27.9923	53.2396	17.8501	92.6472	0.448691	12.175	29.5132	24.7417	22.675
30.6059	-81.7649	12089	Florida	Nassau County	10.1532	6.2843	1012.52	18592.3	25.7292	49.3703	2.39309	91.4221	0.444468	9.59167	38.6088	26.1833	23.275
30.6659	-86.5942	12091	Florida	Okaloosa County	9.68231	16.7754	1011.3	18145.3	24.7786	50.4082	5.48803	85.7369	0.713444	9.83333	73.719	25.7417	23.55
27.3856	-80.8874	12093	Florida	Okeechobee County	11.7076	8.39141	1012.29	19139.8	28.062	53.6509	21.2379	89.6519	0.978057	14.9667	19.0808	31.2	26.37
28.5144	-81.3233	12095	Florida	Orange County	5.22245	28.3946	1009.99	19109.3	27.585	49.3763	22.9916	73.3089	0.520967	14.5333	435.751	22.1083	21.62
28.059	-81.1393	12097	Florida	Osceola County	5.35984	21.4853	1010.78	19311.2	27.865	49.1779	38.2227	84.6739	0.708396	13.1167	64.5888	24.8167	22.14
26.6458	-80.4487	12099	Florida	Palm Beach County	5.59017	4.20235	1012.77	19349.3	27.8114	48.3907	15.7437	80.6316	0.494654	11.45	242.047	22.775	20.47
28.302	-82.4557	12101	Florida	Pasco County	8.23909	13.0862	1011.74	18754.7	27.1726	48.4118	8.70366	93.9569	0.455263	11.8667	211.714	29.8917	23.62
27.9031	-82.7395	12103	Florida	Pinellas County	7.349	7.02694	1012.43	19832.3	25.0656	47.8567	6.18758	86.5892	0.393591	11.8	1271.7	27.6583	23.345
27.9531	-81.6928	12105	Florida	Polk County	6.45406	41.917	1008.44	19016.5	27.9885	49.0962	13.5243	83.0171	0.550927	13.3583	111.527	26.3083	26.61
29.606	-81.7409	12107	Florida	Putnam County	11.9454	13.3636	1011.71	18424.7	26.5004	49.5608	7.30525	81.5913	0.543928	18.85	38.9964	31.4167	25.155
29.8906	-81.3839	12109	Florida	St. Johns County	7.27346	3.60639	1012.83	19339	25.8376	48.6574	4.01554	91.6751	0.314203	11.975	98.6346	22.525	19.845
27.3808	-80.4434	12111	Florida	St. Lucie County	7.2549	4.30847	1012.75	19856.9	27.1	48.9738	12.6415	79.9005	0.45321	11.7	158.583	28.8833	23.62
30.7036	-87.0143	12113	Florida	Santa Rosa County	8.36413	17.4807	1011.22	18155.5	24.4982	50.2933	3.43902	91.5988	1.05447	11.3917	51.672	26.5	22.07
27.1844	-82.3658	12115	Florida	Sarasota County	7.00829	4.96582	1012.68	19344.5	27.56	47.6451	6.13332	93.7596	0.298489	9.03333	240.878	26.5583	19.955
28.6901	-81.132	12117	Florida	Seminole County	5.69936	16.9854	1011.3	18691.7	27.3903	48.7144	14.0559	84.8512	0.417566	9.31667	497.071	22.6917	20.94
28.7143	-82.0747	12119	Florida	Sumter County	6.15365	20.2116	1010.92	18749.3	27.3646	53.117	6.37345	86.5843	0.524285	13.0333	49.8847	28.4167	26.435
30.1892	-82.9928	12121	Florida	Suwannee County	9.00901	28.3213	1009.98	18161.4	25.987	49.5092	6.79208	86.764	0.598326	16.1167	21.451	30.1583	25.935
30.0169	-83.6164	12123	Florida	Taylor County	10.0951	12.041	1011.85	19086.1	25.1119	53.3819	2.46966	78.413	0.946521	18.4833	7.66377	31.0333	28.64
29.0576	-81.1618	12127	Florida	Volusia County	9.75672	7.31141	1012.41	19123.1	26.8228	48.7961	8.8867	87.669	0.426571	15.275	166.299	29.15	23.315
30.1404	-84.3751	12129	Florida	Wakulla County	9.74883	8.33357	1012.28	18919.1	25.1689	53.1619	2.58595	85.7529	0.647353	12.55	16.8609	28.1167	25.91
30.6312	-86.1766	12131	Florida	Walton County	11.4235	33.4633	1009.37	18110.9	24.9882	51.1975	3.58664	91.0942	1.33772	13.7083	17.5326	28.9167	23.875
30.6022	-85.6628	12133	Florida	Washington County	10.4156	32.151	1009.53	18010.1	25.3931	52.672	2.55968	83.1096	1.61693	17.5333	15.0187	30.2833	27.455
31.7397	-82.2901	13001	Georgia	Appling County	9.63658	54.8783	1006.9	17968.4	25.1371	49.8335	6.65754	79.5186	0.298736	18.4333	13.492	27.5417	28.115
33.0595	-83.2554	13009	Georgia	Baldwin County	8.53552	110.929	1000.41	17614.5	23.6761	52.4524	1.66828	55.4416	0.2525	20.6	68.6327	26.7667	27.875
34.3519	-83.4984	13011	Georgia	Banks County	15.7993	267.57	982.388	17050.8	21.5696	50.5668	4.87273	95.7246	0.359289	15.65	27.1335	28.2583	25.575
33.992	-83.7123	13013	Georgia	Barrow County	10.7596	271.821	981.924	17054.2	21.734	49.5043	6.12135	85.1481	0.414915	11.7167	136.233	27.7417	25.745
34.2409	-84.8382	13015	Georgia	Bartow County	8.58783	253.424	983.992	16695.3	21.568	49.4539	5.68658	88.7645	0.468271	11.2	74.5843	27.7583	24.34
31.2743	-83.2319	13019	Georgia	Berrien County	9.90386	71.9073	1004.94	18083.2	25.114	49.0518	3.4739	87.7265	0.287005	19.7417	15.0165	29.1167	26.665
32.8088	-83.6942	13021	Georgia	Bibb County	7.89608	122.625	999.073	17617.5	23.8329	46.5005	2.05216	47.9847	0.229614	20.4417	238.308	25.7167	29.005
32.4354	-83.3317	13023	Georgia	Bleckley County	14.0251	102.475	1001.4	17800	24.1782	47.8079	1.64579	72.4173	0.103837	17.825	21.8077	28.2833	27.905
32.018	-81.4385	13029	Georgia	Bryan County	8.01963	10.5422	1012.03	18371.1	24.7737	49.3966	3.30773	83.2332	0.354973	13.2	23.1472	24.1667	23.75
32.3934	-81.7438	13031	Georgia	Bulloch County	7.21139	54.4558	1006.94	17839.4	24.6649	49.3275	2.68302	69.7462	0.270168	18.2167	35.1481	22.6583	26.34
33.0637	-82.0039	13033	Georgia	Burke County	7.82661	79.7817	1004.01	17774.4	24.0893	47.699	2.04987	48.9467	0.231784	23.9917	10.5975	27.925	30.655
33.2904	-83.9582	13035	Georgia	Butts County	8.22842	192.842	990.97	17388.5	22.601	53.1612	2.01412	70.7179	0.331936	17.1	45.1903	29.2083	27.365
30.9164	-81.6365	13039	Georgia	Camden County	9.09663	3.06504	1012.89	19071.3	25.3646	51.1318	4.48316	77.1244	0.609866	16.6917	28.6523	25.1833	29.525
33.5822	-85.0805	13045	Georgia	Carroll County	9.11946	328.113	975.579	16993	21.7105	48.7651	4.46449	80.9797	0.384353	16.5667	77.6501	26.8083	27.415
34.8994	-85.1374	13047	Georgia	Catoosa County	7.4229	246.318	984.752	16486.2	21.083	48.456	1.81927	96.348	0.353563	12.3	140.297	27.725	25.595
31.9748	-81.0918	13051	Georgia	Chatham County	6.9455	4.29847	1012.75	18949.3	24.649	48.0975	3.78477	55.9496	0.340442	18.3417	215.72	24.525	27.565
34.4742	-85.3453	13055	Georgia	Chattooga County	8.02674	249.735	984.382	16490.7	21.2767	51.3949	3.15868	88.1269	0.186833	17.35	31.7135	30.5	25.27
34.2443	-84.4751	13057	Georgia	Cherokee County	7.35506	306.927	977.888	16764.6	21.0938	49.6987	7.72841	92.8496	0.531221	9.41667	162.773	22.5583	22.475
33.9522	-83.3671	13059	Georgia	Clarke County	7.83627	212.567	988.703	17218.6	22.3425	48.0194	8.39007	68.3102	0.301631	18.5583	349.707	19.15	25.14
33.5522	-84.413	13063	Georgia	Clayton County	6.05566	269.846	982.18	17213.4	22.0431	48.0934	10.622	31.9655	0.580243	18.3	683.005	24.2083	28.31
33.9399	-84.5742	13067	Georgia	Cobb County	6.02942	305.548	978.104	16817.9	21.6121	49.0867	10.0874	72.356	0.437563	12.775	734.289	18.975	21.605
31.5492	-82.8449	13069	Georgia	Coffee County	9.02563	67.189	1005.49	18020.6	25.0947	50.1236	8.52712	71.736	0.340182	18.35	25.7106	27.925	28.465
31.1898	-83.7697	13071	Georgia	Colquitt County	10.0098	86.1909	1003.3	18018.4	24.932	49.5628	13.6962	74.9375	0.785363	21.9583	30.3406	28.1833	28.225
33.5506	-82.2513	13073	Georgia	Columbia County	7.9006	107.447	1000.8	17529.7	23.4958	48.6442	3.77917	81.392	0.355978	10.825	140.277	21.3167	23.25
31.1529	-83.4296	13075	Georgia	Cook County	12.1228	69.9906	1005.16	18098.7	25.1305	48.3519	4.66654	70.3762	0.245127	16.5083	27.6827	28.9333	28.215
33.3529	-84.7621	13077	Georgia	Coweta County	7.24009	263.95	982.869	17180.2	22.2708	49.2713	5.04028	80.3143	0.356155	12.4667	93.6433	23.6833	26.965
31.9148	-83.7533	13081	Georgia	Crisp County	7.86795	101.928	1001.48	17875.3	24.5132	47.3857	2.4388	55.2544	0.147102	23.9583	31.8722	27.8667	28.24
34.8524	-85.5062	13083	Georgia	Dade County	12.1183	395.547	967.832	16335.4	20.2926	49.1984	1.37141	98.0504	0.442073	16.9	35.601	26.65	25.165
34.4428	-84.1733	13085	Georgia	Dawson County	9.24548	411.774	965.897	16799.3	19.4998	50.1694	3.00452	98.4971	0.376807	11.225	35.2825	26.125	23.77
30.878	-84.5777	13087	Georgia	Decatur County	9.10343	45.7078	1007.96	18041.8	25.2137	48.3489	4.14656	57.9912	0.497145	19.525	18.0453	26.9833	30.435
33.7707	-84.2263	13089	Georgia	DeKalb County	5.17775	286.554	980.266	17082.3	21.7957	48.0778	8.54609	38.5667	0.517913	16.225	971.159	18.95	23.855
32.1607	-83.1568	13091	Georgia	Dodge County	8.54412	91.9783	1002.62	17931.9	24.5321	52.1146	2.3603	69.1452	0.276006	19.2667	15.7984	28.2917	29.42
31.5351	-84.2144	13095	Georgia	Dougherty County	6.5246	61.5629	1006.13	17898.4	24.8777	46.6562	1.79441	35.0565	0.257936	24.0083	111.306	24.9833	31.015
33.6993	-84.7659	13097	Georgia	Douglas County	8.76351	306.412	978.033	16972.2	21.8313	48.5322	5.68127	66.7346	0.449796	14.575	216.286	25.0083	26.9
32.3617	-81.3433	13103	Georgia	Effingham County	8.96302	17.0833	1011.27	18005.4	24.7902	49.7377	2.20472	85.2302	0.329547	13.975	36.1485	25.9583	25.87
34.115	-82.8421	13105	Georgia	Elbert County	11.9744	174.259	993.091	17358.8	22.5896	48.0347	3.60013	68.6249	0.213422	15.45	21.4636	29.0917	28.31
32.5911	-82.2998	13107	Georgia	Emanuel County	10.1327	78.9811	1004.11	17799.8	24.3476	48.5635	4.01919	65.6691	0.242518	23.55	12.362	28.0417	29.1
34.8638	-84.3193	13111	Georgia	Fannin County	15.3681	590.019	945.949	16281.7	18.2796	48.6614	1.32914	98.9758	0.376766	17.0583	21.9396	28.0333	24.68
33.4127	-84.4939	13113	Georgia	Fayette County	6.70403	261.648	983.125	17231.1	22.2208	48.557	4.4505	79.5502	0.328318	7.75	195.454	18.4333	24.2
34.2637	-85.2137	13115	Georgia	Floyd County	10.2796	214.125	988.489	16593	21.8953	48.435	7.3976	83.8054	0.552094	13	70.5638	26.8917	27
34.2251	-84.1273	13117	Georgia	Forsyth County	7.47333	346.519	973.402	16937.3	20.852	50.1776	7.63482	93.3779	0.441267	8.6	231.894	18.7917	20.475
34.3752	-83.2273	13119	Georgia	Franklin County	13.1928	231.505	986.502	17085.8	21.791	48.6938	2.37197	90.3498	0.214431	12.6083	31.401	27.8167	24.805
33.79	-84.4682	13121	Georgia	Fulton County	5.18633	293.093	979.521	17005.5	21.7237	48.9879	6.82111	50.0616	0.333898	16	616.808	19.2167	23.94
34.6905	-84.454	13123	Georgia	Gilmer County	14.0668	499.527	956.075	16357.7	19.111	50.2985	8.5675	98.1456	0.628544	14.6333	23.6822	28.9	23.325
31.2127	-81.4965	13127	Georgia	Glynn County	7.06126	2.28397	1012.98	19013.9	24.8027	47.7082	4.68964	71.7297	0.393868	15.5583	66.7072	24.4	27.755
34.5097	-84.8739	13129	Georgia	Gordon County	5.78212	221.837	987.586	16599	21.6002	49.7227	11.1255	94.5052	0.433786	13.6167	54.2003	28.7833	26.425
33.9591	-84.0229	13135	Georgia	Gwinnett County	5.54197	299.387	978.782	17019.3	21.4704	49.8489	15.8422	69.7106	0.713518	11.0583	622.838	19.475	23.92
34.6351	-83.5264	13137	Georgia	Habersham County	8.44015	441.027	962.704	17046	19.9166	49.2511	10.0821	92.7567	0.729919	12.1417	54.639	25.8667	24.5
34.3176	-83.8185	13139	Georgia	Hall County	6.91834	345.253	973.568	17004	21.0275	50.4185	23.2311	89.6586	0.718834	12.7083	156.752	25.275	23.33
33.7952	-85.2201	13143	Georgia	Haralson County	15.1243	357.498	972.218	16797.7	21.2037	48.809	0.900786	93.9192	0.239603	19.5083	37.604	30.575	26.215
32.7315	-84.9124	13145	Georgia	Harris County	8.6659	208.152	989.248	17512.7	22.868	49.5948	1.97778	79.9929	0.362083	11.725	23.0925	21.55	25.86
34.3487	-82.9633	13147	Georgia	Hart County	9.32416	226.536	987.086	17228.5	22.0023	49.3138	1.9703	79.8652	0.146025	13.7333	40.0431	27.25	26.78
33.291	-85.1396	13149	Georgia	Heard County	14.7254	254.759	983.932	17229.9	22.5056	49.3819	1.45368	88.5881	0.347858	16.4583	14.8416	30.3417	26.15
33.4529	-84.1544	13151	Georgia	Henry County	8.50159	240.893	985.48	17337.5	22.2744	48.5526	4.28208	68.6705	0.335311	9.75833	194.968	22.525	28.2
32.4584	-83.6629	13153	Georgia	Houston County	8.81075	112.803	1000.21	17714.7	24.1497	48.9043	4.66037	69.7966	0.416837	10.525	127.6	24.875	27.24
34.1342	-83.5651	13157	Georgia	Jackson County	8.79664	247.757	984.661	17119.6	21.8395	49.7882	4.55999	90.5781	0.242469	15.1583	57.093	26.5917	24.135
33.3149	-83.6879	13159	Georgia	Jasper County	14.3954	177.44	992.759	17456.3	23.0439	49.2642	3.05201	74.8979	0.322091	14.2833	13.2681	27.1833	27.33
33.0202	-83.5623	13169	Georgia	Jones County	8.39444	148.435	996.102	17554.6	23.5347	48.5376	0.926434	74.9226	0.208605	15.5667	25.9321	25.05	27.28
32.3932	-82.9263	13175	Georgia	Laurens County	8.86929	76.1154	1004.44	17838.9	24.2732	47.8419	1.69308	63.1936	0.232961	19.6917	22.1725	25.8917	27.495
31.8184	-84.1467	13177	Georgia	Lee County	7.51316	76.0192	1004.46	17840.1	24.6701	50.3283	1.64379	80.7428	0.25556	12.2333	28.6645	24.625	23.565
31.8072	-81.458	13179	Georgia	Liberty County	8.97467	16.8929	1011.29	18558.2	24.6402	51.1927	8.94689	51.2812	0.751853	14.7667	46.8137	26.0833	28.6
30.8337	-83.269	13185	Georgia	Lowndes County	8.14415	57.8338	1006.57	18172.1	25.4143	49.0727	3.70534	62.3946	0.509756	19.2917	75.5215	25.125	25.62
34.5681	-83.9988	13187	Georgia	Lumpkin County	10.3963	506.413	955.337	16772.5	19.227	49.4453	4.25385	97.0301	0.860618	15.3333	34.6828	25.6333	24.64
33.4825	-82.4732	13189	Georgia	McDuffie County	11.6407	140.956	996.945	17520.2	23.2958	46.8767	1.76744	60.1694	0.272033	17.7583	31.8716	28.675	28.795
34.1285	-83.2036	13195	Georgia	Madison County	10.0954	221.134	987.708	17268.7	22.0955	49.2719	2.87542	90.6993	0.231529	17.0417	36.6659	27.5667	24.395
33.0302	-84.6633	13199	Georgia	Meriwether County	9.46328	252.278	984.214	17313.3	22.52	47.6878	1.23373	57.8608	0.332029	19.8083	17.2713	28.0583	28.53
31.2289	-84.1924	13205	Georgia	Mitchell County	8.12436	62.6222	1006.01	17907.1	25.0039	51.3852	3.11643	50.7464	0.342829	23.95	17.8554	28.5333	30.015
33.0174	-83.9229	13207	Georgia	Monroe County	11.0178	170.079	993.616	17447.1	23.2988	49.9615	1.69853	72.7869	0.328412	15.6583	23.4759	25.2667	27.285
34.7971	-84.738	13213	Georgia	Murray County	7.56686	295.008	979.179	16333.7	20.6095	49.8739	9.93181	98.0409	0.579337	13.6	43.5226	31.2667	26.205
32.5102	-84.8749	13215	Georgia	Muscogee County	7.22935	107.028	1000.86	17528.5	23.745	48.3275	5.39187	51.1477	0.473957	17.4	332.528	25.1917	28.46
33.544	-83.8552	13217	Georgia	Newton County	7.64386	215.473	988.386	17322.6	22.5031	48.0411	3.48511	65.1308	0.291389	13.025	114.801	25.6917	26.9
33.8341	-83.4377	13219	Georgia	Oconee County	6.61215	217.068	988.198	17246.4	22.4251	49.0466	3.70433	91.8547	0.186403	8.4	59.8592	17.8667	23.345
33.9209	-84.867	13223	Georgia	Paulding County	8.96167	310.431	977.545	16776.1	21.5293	49.4033	3.73365	85.1281	0.378983	8.83333	137.412	26.2833	27.45
32.5713	-83.832	13225	Georgia	Peach County	9.69973	137.469	997.381	17720.1	23.9795	48.531	5.52853	53.3633	0.36355	16.9167	64.7987	25.9167	29.405
34.4566	-84.4903	13227	Georgia	Pickens County	8.43773	430.715	963.909	16710.4	20.2734	49.1453	2.47431	97.8996	0.357078	13.625	44.4849	26.6667	24.435
31.354	-82.2104	13229	Georgia	Pierce County	11.1682	33.3869	1009.39	18075.7	25.4679	49.0501	3.44934	89.1165	0.483525	16.4833	19.134	28.5583	26.4
33.0908	-84.3866	13231	Georgia	Pike County	11.6831	247.244	984.778	17340.8	22.4674	49.6087	1.14123	86.37	0.24724	12.5417	27.7707	25.3833	26.24
33.996	-85.1868	13233	Georgia	Polk County	10.2989	278.999	981.098	16702.5	21.5917	49.735	9.85915	85.5451	0.449703	14.3083	49.4169	29.575	24.005
33.3211	-83.3718	13237	Georgia	Putnam County	11.1192	150.287	995.879	17518.8	23.329	49.0834	4.17787	70.219	0.301306	16.1333	22.4091	25.0833	26.65
34.883	-83.4047	13241	Georgia	Rabun County	15.7034	712.476	932.578	16940.9	17.9822	49.465	6.28882	97.7743	0.428339	15.975	16.4182	25.0583	23.2
33.3615	-82.075	13245	Georgia	Richmond County	8.0157	81.3957	1003.81	17679.3	23.7203	48.1844	3.42131	43.9681	0.39432	21.6167	236.074	26.5167	28.535
33.6521	-84.0264	13247	Georgia	Rockdale County	5.61853	242.045	985.349	17241.5	22.2681	48.568	7.85386	63.5369	0.383705	13.775	229.1	22.5	27.935
33.2624	-84.2861	13255	Georgia	Spalding County	9.19187	259.389	983.403	17341.1	22.449	48.3887	2.73057	66.142	0.325171	19.1167	119.267	28.1167	27.405
34.5529	-83.2902	13257	Georgia	Stephens County	7.79409	281.722	980.777	17197.7	21.4691	47.9522	1.72523	86.924	0.292473	17.0917	55.1721	27.6917	26.65
32.0422	-84.2043	13261	Georgia	Sumter County	5.96347	120.212	999.376	17728	24.3962	47.1961	3.80999	47.3993	0.412225	24.4583	26.265	25.1417	28.945
32.0438	-82.0592	13267	Georgia	Tattnall County	7.93787	46.1488	1007.91	17890.8	25.0211	57.408	9.45484	68.7832	0.370159	25.425	18.5457	28.6583	27.355
30.8646	-83.9198	13275	Georgia	Thomas County	9.53933	68.6801	1005.32	18080.6	25.1745	47.252	2.2729	60.704	0.4035	20.7583	30.6277	25.7833	28.355
31.457	-83.5259	13277	Georgia	Tift County	9.18672	100.199	1001.69	18004	24.7858	48.2821	9.04942	69.6863	0.289792	21.0583	56.7607	26.2167	27.465
32.1267	-82.3321	13279	Georgia	Toombs County	9.75153	63.2261	1005.93	17844.1	24.7827	47.7269	10.3392	73.6665	0.456541	22.8	27.9675	26.7833	27.505
34.9026	-83.7322	13281	Georgia	Towns County	16.7602	749.471	928.413	16584.3	17.2989	47.476	1.32637	99.0719	0.224695	16.075	23.0263	24.9667	24.9
33.0345	-85.0284	13285	Georgia	Troup County	9.97593	221.563	987.711	17317.2	22.7025	47.9653	2.50349	65.3324	0.264519	19.0583	58.4224	26.225	26.49
34.8338	-83.9896	13291	Georgia	Union County	12.5375	693.847	934.527	16374.6	17.7493	48.7922	1.69949	98.7645	0.321271	15.7333	23.3492	25.475	24.875
32.8818	-84.2923	13293	Georgia	Upson County	9.2424	212.842	988.724	17470.5	22.9814	47.8811	1.71615	70.9944	0.302047	17.0417	32.597	29.625	28.84
34.7358	-85.3054	13295	Georgia	Walker County	7.74933	282.087	980.643	16462.8	20.6217	48.8905	1.30216	95.0272	0.295357	15.3833	56.1538	29.7083	24.565
33.7826	-83.7342	13297	Georgia	Walton County	8.06342	254.208	983.963	17204.8	22.19	48.6842	2.59348	83.3092	0.300642	12.3583	84.9528	26.6	24.635
31.0509	-82.4215	13299	Georgia	Ware County	7.91537	39.7855	1008.65	18115.2	25.5867	49.5754	2.67249	69.994	0.273831	18.5	15.2231	28.6	28.1
31.5478	-81.9124	13305	Georgia	Wayne County	7.92924	30.4939	1009.72	18147.9	25.2803	52.2212	4.73988	78.5052	0.368562	20.5583	16.9815	27.875	27.315
34.6437	-83.7437	13311	Georgia	White County	11.2609	507.842	955.212	16898.7	19.401	49.1281	1.98045	96.7919	0.454912	18.4167	38.2658	25.2083	23.685
34.8017	-84.9685	13313	Georgia	Whitfield County	7.5464	246.961	984.702	16432.7	21.3238	50.181	27.5202	93.4576	0.92968	13.3333	123.823	28.0083	26.06
31.5518	-83.85	13321	Georgia	Worth County	8.0071	102.702	1001.39	17933	24.6935	48.0419	1.3755	70.179	0.305328	18.7	14.7971	27.975	27.95
43.4479	-116.244	16001	Idaho	Ada County	7.99108	831.803	919.648	16680.6	17.3977	50.1761	5.8443	95.1934	0.92031	9.225	126.498	20.1167	19.59
42.6929	-112.229	16005	Idaho	Bannock County	10.4394	1452.39	854.034	16725.1	12.4713	49.6156	5.68375	93.9832	3.51704	14.3167	27.1107	20.9667	24.53
43.2164	-112.399	16011	Idaho	Bingham County	13.0864	1447.97	854.885	16341.2	13.2993	50.0749	15.1294	91.4045	7.34471	13.775	7.96244	21.4667	26.345
43.3945	-113.955	16013	Idaho	Blaine County	13.8481	2128.23	789.036	16951.5	10.7554	51.5309	15.3682	97.6844	0.948212	7.14167	2.99837	16.5417	13.55
48.3125	-116.597	16017	Idaho	Bonner County	14.9018	882.987	912.344	13881.7	11.6134	50.246	1.96934	98.1469	1.09659	14.4917	8.6689	25.4833	18.1
43.3952	-111.622	16019	Idaho	Bonneville County	10.1517	1456.67	852.885	16409	11.0386	49.8798	8.98291	97.0849	1.07078	11.5083	18.9893	17.9	23.88
48.7731	-116.525	16021	Idaho	Boundary County	21.5673	1159.36	882.503	13922.1	9.84667	50.524	3.74992	96.8024	2.14628	15.3833	3.13575	28.5667	22.825
43.6231	-116.709	16027	Idaho	Canyon County	9.088	751.884	928.485	16613.4	18.497	49.6821	21.1539	96.3261	1.51295	14.7417	105.312	22.7917	26.325
43.3948	-115.471	16039	Idaho	Elmore County	12.7422	1079.15	892.512	17008.5	13.9901	52.5301	13.5962	91.96	1.37918	12.9333	3.38465	23.9417	26.455
44.0615	-116.399	16045	Idaho	Gem County	10.7905	852.021	916.981	16248.9	15.7218	49.6665	7.58651	98.3271	0.88308	13.3833	11.0359	26.2917	26.92
45.8492	-115.467	16049	Idaho	Idaho County	11.2169	1154.04	883.291	15213.5	10.4036	51.6816	2.06796	95.9183	3.42322	16.5667	0.713499	25.0167	22.675
43.797	-112.319	16051	Idaho	Jefferson County	13.622	1490.35	850.72	16187.5	13.3138	50.4087	10.044	98.0842	0.975775	11.2583	7.71743	17.75	25
42.6912	-114.263	16053	Idaho	Jerome County	12.5154	1169.49	884.118	16730.7	16.1983	51.1436	23.8863	97.408	1.68572	14.025	12.779	24.5417	23.18
47.6771	-116.695	16055	Idaho	Kootenai County	11.0884	757.651	926.321	13922.4	13.0238	49.4201	3.10334	97.1701	1.56756	11.4	38.2135	24.3667	22.38
46.8189	-116.731	16057	Idaho	Latah County	9.58347	880.465	913.331	14506.3	13.786	51.6006	2.8262	95.7364	0.936339	15.8833	12.8718	16.9583	20.395
44.9288	-113.888	16059	Idaho	Lemhi County	22.3279	2036.67	795.74	15991.5	8.28135	50.5782	2.20452	98.5514	0.782802	15.4583	0.656502	24.45	20.815
42.8569	-113.64	16067	Idaho	Minidoka County	11.6222	1286.49	871.836	16698	15.1383	50.3289	28.8845	97.281	1.63276	14.4667	9.94351	23.325	23.935
46.3338	-116.761	16069	Idaho	Nez Perce County	17.3338	522.714	952.798	14811.7	15.5123	49.3413	2.39966	92.7312	5.95275	12.4917	17.317	25.825	24.54
44.0027	-116.749	16075	Idaho	Payette County	9.66551	752.062	928.371	16314.1	18.1528	49.5334	13.2309	97.3017	1.31652	14.2167	20.4325	26.1417	25.665
47.3477	-115.885	16079	Idaho	Shoshone County	14.3626	1267.83	871.701	14363.7	10.6601	50.1364	2.45216	97.6337	1.7024	17.6417	1.92091	28.9667	23.09
42.3523	-114.666	16083	Idaho	Twin Falls County	10.875	1159.86	884.465	16707.5	14.6534	49.2217	11.3316	97.0268	1.17022	13.4167	14.0087	24.8917	24.82
39.9861	-91.195	17001	Illinois	Adams County	4.53071	189.253	990.991	15285.3	17.3671	48.3513	1.00496	95.4494	0.201832	11.9833	30.3708	25.3333	24.73
41.4013	-89.5284	17011	Illinois	Bureau County	4.36412	205.162	988.986	14872	15.4174	48.733	6.18255	98.2795	0.278448	9.575	15.6186	25.5333	23.61
40.1391	-88.1972	17019	Illinois	Champaign County	2.69742	221.436	987.187	15111.9	16.4955	50.1419	4.10124	78.6995	0.370556	15.575	73.6147	18.9417	24.215
39.5455	-89.2796	17021	Illinois	Christian County	7.96473	191.498	990.738	15318.3	17.472	50.3729	1.1577	97.3079	0.161319	11.9583	19.1276	28.925	24.6
38.6064	-89.4231	17027	Illinois	Clinton County	6.00391	137.533	997.087	15674.3	18.6667	51.6996	2.14675	95.281	0.22879	7.83333	29.8029	26.0083	24.57
39.5137	-88.2208	17029	Illinois	Coles County	4.55504	208.24	988.776	15227.7	17.1978	47.9959	1.85092	95.3114	0.241329	16.1333	40.421	24.05	24.435
41.8943	-87.6455	17031	Illinois	Cook County	2.55063	191.652	990.505	15003.7	14.6812	48.4281	21.8591	67.0002	0.638986	14.525	2145	23.9833	21.92
41.8946	-88.769	17037	Illinois	DeKalb County	2.71849	256.578	982.917	14728.8	14.4749	49.8116	8.31809	90.9601	0.369451	11.25	59.2857	21.8	24.06
41.8521	-88.086	17043	Illinois	DuPage County	2.35315	222.398	986.902	14662.3	14.5554	49.1934	11.3403	85.7336	0.351367	5.275	1053.77	18.5417	20.735
39.0011	-89.0179	17051	Illinois	Fayette County	7.39813	166.626	993.663	15456.9	17.9988	52.1116	1.05781	95.0768	0.157887	14.95	11.7467	28.0417	24.525
37.9918	-88.9262	17055	Illinois	Franklin County	8.83367	128.452	998.172	15791.6	19.2032	48.3331	0.934809	99.0781	0.276141	16.8667	36.8433	29.3833	24.345
40.4657	-90.2068	17057	Illinois	Fulton County	5.17058	192.371	990.587	15056.9	16.8148	51.5155	1.78498	95.5177	0.393409	12.5167	16.761	28.375	24.595
41.35	-90.1308	17073	Illinois	Henry County	5.61757	219.933	987.281	14880.9	15.5892	49.383	3.71248	97.7369	0.167424	9.075	23.7417	24.2667	23.32
40.7489	-87.8336	17075	Illinois	Iroquois County	6.31402	201.267	989.474	14980.3	15.8391	48.9303	4.62002	98.4074	0.225533	10.325	10.5678	26.05	24.6
37.7861	-89.3812	17077	Illinois	Jackson County	5.79591	131.081	997.872	15801.5	19.299	50.936	3.20946	81.6048	0.530419	22.9	39.1834	21.35	24.745
38.3008	-88.9242	17081	Illinois	Jefferson County	6.31147	150.511	995.585	15694.1	18.7866	51.1404	1.67973	90.4157	0.281675	15.3583	26.7486	28.3667	26.35
41.9396	-88.428	17089	Illinois	Kane County	2.77544	232.431	985.718	14654.1	14.4069	50.099	26.9902	89.9067	0.806844	7.875	344.823	21.3917	23.765
41.1395	-87.8611	17091	Illinois	Kankakee County	3.94909	196.65	989.991	14912.4	15.5698	49.0607	6.78379	82.6273	0.325386	12.725	61.7043	26.7417	24.965
41.5881	-88.4306	17093	Illinois	Kendall County	2.72595	200.753	989.471	14761	15.0571	49.7342	12.675	92.9416	0.381241	3.79167	98.328	21.3167	23.595
40.9309	-90.2138	17095	Illinois	Knox County	5.32322	229.743	986.186	14974.6	16.0765	50.0008	4.07289	91.3826	0.288938	13.9333	29.1342	27.6667	24.825
42.3264	-87.4361	17097	Illinois	Lake County	2.8544	219.293	987.206	15160.7	13.9049	50.0825	17.2014	86.2167	0.661681	6.75	584.086	19.9667	21.51
41.3433	-88.8859	17099	Illinois	LaSalle County	3.15648	189.781	990.789	14894	15.5232	49.6527	6.53841	97.0598	0.279606	10.525	38.3268	27.4833	24.25
41.7474	-89.2994	17103	Illinois	Lee County	5.00929	234.463	985.526	14795.5	14.8698	51.6552	4.03143	94.0404	0.227573	9.4	19.1406	27.1	25.035
40.4558	-90.6776	17109	Illinois	McDonough County	4.92606	202.137	989.454	15085.6	16.8364	49.488	2.11216	92.9742	0.239169	19.075	21.5056	21.5583	25.18
42.3243	-88.4522	17111	Illinois	McHenry County	3.1118	260.299	982.425	14661.8	13.9103	50.0138	9.54668	96.1738	0.35296	4.81667	184.081	22.55	24.015
40.4946	-88.8445	17113	Illinois	McLean County	3.3013	243.309	984.624	15032.8	16.1693	48.4535	3.45408	88.9783	0.257122	10.475	52.1784	19.5	24.15
39.8602	-88.9615	17115	Illinois	Macon County	3.47123	202.53	989.418	15179.2	16.9597	47.7459	1.41532	82.8282	0.238889	14.425	74.452	27.4417	25.575
39.2659	-89.9263	17117	Illinois	Macoupin County	5.68401	192.822	990.614	15494.4	17.853	48.9609	0.746186	98.5093	0.261922	11.05	21.6503	27.2917	25.025
38.8271	-89.9002	17119	Illinois	Madison County	5.4481	150.38	995.581	15682.8	18.456	48.556	2.10663	90.7869	0.338011	11.2833	140.706	26.7167	26.02
38.6484	-88.9202	17121	Illinois	Marion County	6.73119	158.995	994.572	15588.6	18.3352	48.3994	1.14845	94.7346	0.292111	15.175	27.2738	28.4333	25
38.278	-90.1791	17133	Illinois	Monroe County	6.50375	153.284	995.284	15786	19.1322	49.4018	1.12643	99.127	0.196851	4.26667	30.3079	22.575	24.075
39.2281	-89.478	17135	Illinois	Montgomery County	8.6956	196.846	990.14	15455.6	17.7539	52.034	1.26552	95.8439	0.18455	13.7417	16.6715	29.125	25.64
42.0419	-89.3202	17141	Illinois	Ogle County	5.1045	244.644	984.298	14703.3	14.4225	49.6611	7.3446	98.2157	0.273954	8.325	26.7449	24.65	24.245
40.786	-89.7674	17143	Illinois	Peoria County	4.00426	186.693	991.203	14976.6	16.2274	48.2066	2.86639	79.1291	0.354428	13.5667	114.545	25.1167	26.16
38.0844	-89.3685	17145	Illinois	Perry County	8.2681	138.401	997.009	15754	19.0816	53.713	2.21901	90.4291	0.308869	14.7333	19.8675	29.15	25.595
38.0565	-89.8212	17157	Illinois	Randolph County	4.94224	140.352	996.794	15751.3	19.2896	54.2018	2.04522	89.6529	0.220041	12.225	22.4739	28.3917	24.365
41.4684	-90.5722	17161	Illinois	Rock Island County	4.79841	197.27	989.921	14824	15.6002	48.7941	9.96665	89.0045	0.479502	11.8333	133.872	25.8667	26.185
38.4702	-89.9285	17163	Illinois	St. Clair County	5.68059	149.404	995.719	15771.3	18.8712	47.9236	2.69702	67.8878	0.365657	14.4167	152.229	25.4	27.905
37.7517	-88.545	17165	Illinois	Saline County	7.58473	122.04	998.923	15821.8	19.2827	48.5541	1.17241	94.6995	0.385406	17.6583	25.9179	28.0583	25.415
39.7564	-89.6623	17167	Illinois	Sangamon County	4.95633	180.348	992.032	15283.3	17.4626	47.8492	1.41428	86.8421	0.262543	11.0583	85.6413	24.1167	24.51
42.3497	-89.666	17177	Illinois	Stephenson County	3.91598	254.397	983.127	14627.7	14.0551	48.3651	2.17955	89.9241	0.213932	11.3917	33.0291	24.5583	24.225
40.5081	-89.5163	17179	Illinois	Tazewell County	4.88271	189.355	990.919	15020.2	16.5697	49.2766	1.43812	97.8151	0.293994	8.075	77.9918	26.1833	25.06
40.1867	-87.7268	17183	Illinois	Vermilion County	4.7828	199.007	989.785	15068.9	16.4289	49.4104	3.55633	86.5998	0.335229	16.1333	35.5702	28.6083	26.64
41.7506	-89.911	17195	Illinois	Whiteside County	3.75069	199.593	989.624	14770.1	15.2822	49.0585	9.81921	97.4315	0.370827	10.1167	33.527	26.9417	24.38
41.4485	-87.9785	17197	Illinois	Will County	3.39789	200.199	989.545	14807.4	15.1689	49.8628	12.4713	84.7575	0.383774	6.24167	277.98	22.9333	25.085
37.7304	-88.93	17199	Illinois	Williamson County	7.68864	134.443	997.476	15840.2	19.2146	49.0238	1.57844	95.332	0.371683	14.95	58.0837	26.2083	25.56
42.3374	-89.1612	17201	Illinois	Winnebago County	4.35696	238.557	984.989	14654.8	14.2386	48.8659	8.93563	85.0457	0.494378	12.9917	215.476	26.075	24.59
40.7896	-89.2103	17203	Illinois	Woodford County	4.29525	215.993	987.785	14990.9	16.1098	49.1454	1.00334	98.7479	0.184232	5.96667	26.9931	22.85	25.965
41.0919	-85.0722	18003	Indiana	Allen County	5.4186	242.564	984.633	14803.4	15.3739	48.8496	5.33704	84.7195	0.49604	10.85	201.397	25.9917	25.06
39.2058	-85.898	18005	Indiana	Bartholomew County	5.71758	200.204	989.703	15331.1	17.1407	49.3037	4.11313	94.7103	0.347764	9.225	69.9521	25.7833	26.28
40.0509	-86.469	18011	Indiana	Boone County	7.8861	279.261	980.458	14990.7	15.9981	49.0858	1.71374	97.5713	0.237619	6.11667	46.4961	23.4333	26.265
40.7538	-86.3552	18017	Indiana	Cass County	6.61287	209.482	988.5	14930.9	15.6281	50.0937	9.55183	96.5248	0.690597	10.8667	37.2503	29.425	25.215
38.4762	-85.7111	18019	Indiana	Clark County	7.54513	155.519	994.957	15398.5	18.0293	48.7833	3.25619	91.2631	0.35124	10.1167	105.176	29.9333	26.995
39.394	-87.1158	18021	Indiana	Clay County	9.50341	193.542	990.475	15191.3	17.1292	48.845	0.887735	99.0545	0.229854	11.0417	28.9656	29.6917	27.05
40.3059	-86.4776	18023	Indiana	Clinton County	8.86387	256.767	983.044	14973.3	15.925	49.4291	10.1985	98.9469	0.232503	10.575	31.8726	29.575	26.165
39.1515	-84.9735	18029	Indiana	Dearborn County	6.97356	223.007	987.063	15346.1	17.1447	49.6434	0.813474	98.5613	0.175465	7.45833	60.9208	28.5583	25.695
39.306	-85.4998	18031	Indiana	Decatur County	6.46898	278.114	980.669	15238.1	16.7179	49.42	1.09487	98.78	0.15097	10.0917	26.0824	28.7417	28.165
41.4012	-85.0002	18033	Indiana	De Kalb County	7.93411	268.057	981.623	14752.2	14.8305	49.7016	2.10483	98.7821	0.234139	7.90833	43.9284	27.675	27.44
40.2272	-85.3989	18035	Indiana	Delaware County	7.37381	287.732	979.462	14993.8	15.8217	48.0406	1.45227	91.3163	0.295168	16.2833	116.298	28.15	27.29
38.3733	-86.8734	18037	Indiana	Dubois County	8.22726	156.002	994.928	15452.7	18.4693	49.3816	4.38574	98.8963	0.176121	6.325	36.7851	26.1917	25.06
41.6007	-85.864	18039	Indiana	Elkhart County	4.03494	242.724	984.547	14667.3	14.6809	49.5675	11.5786	92.0968	0.513579	10.9333	158.59	26.525	25.95
39.6397	-85.185	18041	Indiana	Fayette County	6.59389	276.6	980.806	15134.9	16.3793	48.7083	0.71437	97.7686	0.114084	12.6417	44.6078	33.1333	26.245
38.3179	-85.9115	18043	Indiana	Floyd County	6.54397	183.15	991.765	15374.6	18.2629	48.3383	1.88915	93.482	0.263058	9.99167	188.511	27.6417	26.15
40.1213	-87.2348	18045	Indiana	Fountain County	9.30898	196.886	990.028	15052.9	16.3881	49.5748	1.61134	99.2387	0.252202	10.4	17.1525	31.0667	26.32
39.4098	-85.067	18047	Indiana	Franklin County	7.5582	274.347	981.097	15248.7	16.6692	49.9106	0.650198	99.4138	0.154966	8.98333	22.8066	28.2417	26.615
38.3174	-87.5806	18051	Indiana	Gibson County	9.02052	139.248	996.891	15568.3	18.7288	49.2664	1.01144	96.8464	0.231546	9.44167	26.0981	28.4917	26.025
40.5158	-85.6549	18053	Indiana	Grant County	8.36229	259.157	982.751	14960.2	15.756	48.0258	2.9704	90.9364	0.50383	15	66.6485	29.575	29.505
39.0486	-87.0052	18055	Indiana	Greene County	7.76991	178.9	992.219	15288.3	17.7293	49.5404	0.928	99.1725	0.315198	12.725	23.6294	30.6333	26.625
40.0499	-86.0206	18057	Indiana	Hamilton County	4.1828	252.211	983.594	14978.3	16.1543	49.026	2.64009	92.645	0.22478	3.9	221.686	18.2083	22.135
39.8226	-85.7729	18059	Indiana	Hancock County	6.77315	266.422	981.963	15013	16.2425	49.1945	1.37675	97.4083	0.215084	5.36667	78.7245	25.6667	25.185
38.1864	-86.1037	18061	Indiana	Harrison County	8.78259	212.588	988.369	15473.9	18.3399	49.9018	1.25508	98.7906	0.266586	8.725	29.3017	27.4167	26.375
39.7687	-86.5103	18063	Indiana	Hendricks County	5.17819	256.193	983.145	15066.6	16.2619	50.0056	2.1435	94.5282	0.289771	4.825	118.407	24.3583	26.16
39.9296	-85.3973	18065	Indiana	Henry County	7.49691	318.925	975.882	15032.8	15.8279	49.2335	1.08914	97.8561	0.17317	10.9	47.712	30.35	27.225
40.4835	-86.1141	18067	Indiana	Howard County	7.50416	251.491	983.643	14977.1	15.817	48.1981	2.29082	91.0616	0.418242	12.0833	110.774	28.075	26.485
40.8264	-85.4786	18069	Indiana	Huntington County	5.3856	243.718	984.524	14920.2	15.6272	48.8445	1.33402	98.6259	0.41406	8.6	38.0009	28.15	25.285
38.912	-86.0425	18071	Indiana	Jackson County	5.2524	182.198	991.832	15367.4	17.6728	49.5266	4.03211	98.0039	0.254974	10.0167	31.5404	29.8333	26.625
41.0177	-87.1188	18073	Indiana	Jasper County	6.00665	206.237	988.862	14926.5	15.4361	49.7947	3.95686	98.7202	0.22092	8.075	21.8775	28.6333	27.365
40.435	-85.0034	18075	Indiana	Jay County	10.6492	283.012	979.992	14941.8	15.7012	49.1541	2.38051	99.0596	0.160141	11.95	21.7343	30.15	25.905
38.7836	-85.4401	18077	Indiana	Jefferson County	10.0669	224.886	986.868	15389.6	17.4017	48.9647	1.61409	97.1036	0.244402	12	34.245	29.8583	26.525
38.9962	-85.6281	18079	Indiana	Jennings County	11.207	211.515	988.406	15347.9	17.3021	49.9223	1.33503	98.58	0.157741	11.075	28.8206	31.725	26.605
39.496	-86.0946	18081	Indiana	Johnson County	6.31727	232.262	985.953	15199.3	16.7118	49.0131	2.21238	97.0068	0.246412	7.225	152.803	26.8167	24.69
38.6887	-87.4202	18083	Indiana	Knox County	9.63861	137.127	997.119	15441.4	18.3891	50.0204	1.17954	96.6253	0.233065	15.7833	28.9575	29.8583	27.13
41.2443	-85.8616	18085	Indiana	Kosciusko County	5.86872	260.514	982.522	14773	15.0687	49.8019	6.17207	97.9374	0.335481	8.45833	54.386	27.675	25.665
41.4722	-87.3743	18089	Indiana	Lake County	5.74699	191.386	990.57	14827.5	15.1205	48.217	14.2876	71.8839	0.503107	14.3333	380.216	29.5583	30.12
41.549	-86.7447	18091	Indiana	La Porte County	7.22418	217.868	987.447	14729.7	14.7502	51.5489	4.19604	87.8302	0.435876	11.7417	71.098	29.8	26.125
38.8398	-86.4878	18093	Indiana	Lawrence County	5.87247	199.604	989.811	15333	17.6278	49.0227	1.02343	98.6915	0.355544	11.7167	39.6597	31.1083	27.505
40.1662	-85.7225	18095	Indiana	Madison County	8.10493	267.387	981.821	14972	15.9543	49.6557	2.27738	90.5292	0.346916	12.325	112.659	30.2333	25.98
39.783	-86.1358	18097	Indiana	Marion County	6.86348	237.872	985.284	15039.9	16.4954	48.2806	6.41919	70.9379	0.491485	14.4167	853.983	29.15	25.87
41.325	-86.269	18099	Indiana	Marshall County	6.71429	245.629	984.241	14731.3	14.9996	49.6747	7.28977	98.5066	0.345501	9.09167	40.183	26.8583	26.16
40.7729	-86.0443	18103	Indiana	Miami County	4.25233	223.939	986.814	14894.7	15.5776	52.3158	1.91779	94.1238	1.16077	12.0333	37.9969	31.3667	27.125
39.1608	-86.5233	18105	Indiana	Monroe County	5.44014	235.766	985.583	15298	17.0804	49.4636	2.42715	91.3057	0.333862	17.6167	125.394	22.15	24.92
40.0403	-86.8927	18107	Indiana	Montgomery County	8.56595	237.954	985.25	15007.3	16.2346	50.1286	2.90699	98.0844	0.278939	10.525	29.0136	28.625	27.415
39.4826	-86.4475	18109	Indiana	Morgan County	9.62553	215.175	987.942	15199.4	16.8295	49.6796	0.968398	98.9875	0.289426	8.70833	64.4362	30.2167	25.9
41.4008	-85.4178	18113	Indiana	Noble County	5.99944	287.453	979.368	14746.8	14.7236	50.2493	8.40176	98.6998	0.280672	9.275	44.2247	28.2083	27.89
38.5474	-86.4893	18117	Indiana	Orange County	13.2956	205.746	989.126	15431.7	17.9437	49.5398	0.719654	98.4091	0.351123	14.2917	18.9683	31.3	27.155
39.3173	-86.8388	18119	Indiana	Owen County	9.15535	205.751	989.056	15204.5	17.0979	50.0829	0.822105	98.9691	0.365338	11.8083	21.9272	32.075	27.835
39.7742	-87.197	18121	Indiana	Parke County	9.8537	195.315	990.238	15091.8	16.7265	47.1804	0.912571	97.0673	0.331888	13.8	15.0615	31.6833	27.13
41.5099	-87.0713	18127	Indiana	Porter County	6.41449	211.737	988.185	14837.1	15.005	49.1386	6.52917	96.1406	0.365144	7.675	143.352	27.5583	24.84
38.0276	-87.8687	18129	Indiana	Posey County	9.78274	124.15	998.67	15752.2	19.1407	49.8262	0.687665	98.3685	0.218431	8.15	25.061	26.7833	26.2
39.6655	-86.8533	18133	Indiana	Putnam County	8.03127	239.679	985.074	15100.7	16.4801	52.3974	1.34547	95.245	0.336591	10.325	29.9723	29.6917	25.32
40.1644	-85.005	18135	Indiana	Randolph County	7.04608	331.413	974.424	14983.5	15.6133	49.1468	2.07955	98.8731	0.266113	12.475	22.7487	29.9667	26.81
39.1002	-85.2605	18137	Indiana	Ripley County	7.92276	288.013	979.556	15391.1	16.9266	49.2859	1.26682	99.0419	0.289901	9.05833	24.0691	28.8583	26.475
41.6177	-86.2882	18141	Indiana	St. Joseph County	5.49553	229.427	986.098	14649.1	14.7203	48.3793	5.96025	84.5375	0.527133	12.7833	224.285	26.525	26.605
38.6794	-85.7519	18143	Indiana	Scott County	14.5081	180.876	991.994	15396	17.7856	49.6257	1.23916	99.1913	0.175264	14.1167	48.0196	32.7917	27.185
39.5241	-85.7922	18145	Indiana	Shelby County	7.41414	238.556	985.222	15161.7	16.672	49.6596	2.37691	97.8705	0.241517	9.45	40.9699	29.8083	27.07
41.2832	-86.6476	18149	Indiana	Starke County	7.54231	214.045	987.927	14749.4	15.1397	49.4436	2.68027	99.0163	0.33704	13.4417	29.166	31.7167	26.96
41.6434	-85.0025	18151	Indiana	Steuben County	7.92622	306.974	977.066	14676.7	14.3079	50.3978	2.48442	98.5491	0.3278	9.44167	42.222	26.8917	25.355
39.0892	-87.4158	18153	Indiana	Sullivan County	12.9784	156.425	994.836	15281.7	17.7806	53.8666	1.06957	94.9365	0.302018	13.6833	18.7008	30.8167	26.73
40.3893	-86.8939	18157	Indiana	Tippecanoe County	4.39702	195.545	990.161	14953.3	16.0941	51.191	6.31483	90.139	0.382056	15.0667	123.124	23.4583	26.055
38.0201	-87.5862	18163	Indiana	Vanderburgh County	8.08891	121.828	998.935	15686.4	19.0223	47.8596	1.50567	89.3024	0.249173	13.1833	288.893	29.4583	27.075
39.854	-87.4621	18165	Indiana	Vermillion County	11.9408	168.494	993.37	15112.8	16.8682	49.1002	0.710764	99.2096	0.24297	10.9583	24.8468	30.3	26.87
39.4291	-87.3904	18167	Indiana	Vigo County	8.1696	156.802	994.768	15197.7	17.3954	49.8613	1.71405	90.8705	0.362109	16.4583	101.613	28.9917	28.48
40.8437	-85.7952	18169	Indiana	Wabash County	5.23686	236.145	985.404	14931.4	15.6501	48.5757	1.58511	98.1626	0.724831	9.86667	31.737	28.3667	26.025
38.0978	-87.272	18173	Indiana	Warrick County	7.47365	128.736	998.128	15614.4	18.9767	49.2356	1.16147	97.1552	0.181232	6.40833	55.9777	24.4083	25.935
38.6006	-86.1048	18175	Indiana	Washington County	12.6554	233.67	985.874	15406.4	17.6115	50.0907	0.90883	99.3174	0.175661	12.6417	20.9011	31.2917	26.155
39.8631	-85.0067	18177	Indiana	Wayne County	8.12076	309.164	977.003	15035.7	15.8457	48.2861	1.92696	92.9598	0.338862	14.1667	66.9605	31.2917	27.655
41.1364	-85.5019	18183	Indiana	Whitley County	5.62663	264.643	982.049	14792.9	15.1177	49.6935	1.20584	98.9543	0.328013	6.78333	36.8369	27.2167	26.59
42.4729	-92.3061	19013	Iowa	Black Hawk County	3.08766	271.912	981.129	14656.9	14.3874	48.2933	2.7702	89.294	0.29645	13.55	87.1933	24.6917	26.35
43.0752	-93.2513	19033	Iowa	Cerro Gordo County	6.00211	353.631	971.574	14707.4	13.4019	48.3531	3.24871	97.5458	0.208843	10.2083	30.6324	24.5417	26.49
42.841	-91.3235	19043	Iowa	Clayton County	10.201	295.95	978.255	14618.7	13.6082	49.8352	1.18417	99.2329	0.16385	9.96667	9.10233	24.575	25.94
41.8981	-90.5342	19045	Iowa	Clinton County	7.5732	201.357	989.397	14764.1	15.0132	48.8567	1.84617	96.3678	0.30086	11.1667	27.5447	27.35	26.785
41.6853	-94.0407	19049	Iowa	Dallas County	4.73328	296.246	978.459	14982.9	15.6186	49.2053	5.79395	96.5087	0.251392	5.56667	34.4813	19.3167	23.67
40.9153	-91.1869	19057	Iowa	Des Moines County	8.22085	200.256	989.631	15008.1	16.3177	48.4189	2.18257	94.0336	0.291485	12.375	37.9573	26.025	26.94
42.4635	-90.8788	19061	Iowa	Dubuque County	3.99838	253.256	983.251	14671.6	13.9774	48.8901	1.51419	96.8308	0.180422	8.95833	57.6793	21.7667	25.495
42.1643	-90.5746	19097	Iowa	Jackson County	8.67218	234.704	985.472	14695.8	14.5967	49.4009	0.826841	98.9968	0.163875	11.125	12.1924	25.475	24.875
41.6687	-91.5888	19103	Iowa	Johnson County	3.27477	219.24	987.355	14816.6	15.5093	49.7847	3.63666	90.3249	0.324226	13.075	75.4355	17.425	22.27
40.6476	-91.4772	19111	Iowa	Lee County	6.2245	186.543	991.261	15112.5	16.7759	49.958	2.71177	95.6868	0.271518	12.675	27.3697	28.2917	25.64
42.078	-91.5977	19113	Iowa	Linn County	4.27325	246.303	984.146	14699.5	14.8335	49.1109	1.98731	94.0252	0.31625	8.40833	107.959	22.4333	24.135
41.3315	-93.0938	19125	Iowa	Marion County	4.84524	255.793	983.171	15043.7	16.0608	49.6106	1.20112	97.9143	0.194433	8.325	22.8719	24.1167	24.65
42.0417	-92.9815	19127	Iowa	Marshall County	5.09549	285.998	979.538	14864.9	14.7389	50.0041	12.7077	96.5641	0.539923	11.4333	26.8017	25.6917	26.97
41.4838	-91.1187	19139	Iowa	Muscatine County	5.57102	197.218	989.935	14822.1	15.6948	49.6226	13.7156	97.3228	0.441645	10.625	37.0187	26.0167	24.97
41.6843	-93.5697	19153	Iowa	Polk County	4.94872	272.876	981.155	14965.6	15.6488	48.774	5.92308	90.189	0.439909	8.91667	270.507	23.7167	24.17
41.3402	-95.5449	19155	Iowa	Pottawattamie County	6.09612	326.205	975.106	15196	16.2812	48.9485	4.78877	97.3031	0.560275	10.925	36.4149	27.95	26.75
41.6417	-90.6223	19163	Iowa	Scott County	6.08742	206.058	988.878	14825.4	15.3747	48.9397	4.74003	90.3542	0.438874	11.4	134.848	24.8	23.73
42.0375	-93.4661	19169	Iowa	Story County	3.93505	295.109	978.506	14917.4	14.9047	51.4874	2.24409	91.5496	0.228608	13.1167	56.5817	16.8833	22.77
41.0313	-92.4095	19179	Iowa	Wapello County	6.81715	221.849	987.109	15018.4	16.1518	48.8169	5.87832	97.1724	0.527228	14.3	31.9545	27.7417	25.665
41.3368	-93.5644	19181	Iowa	Warren County	6.60559	273.9	981.071	15031	15.9581	48.7533	1.50416	98.6254	0.21736	6.31667	29.1836	22.6833	26.04
41.3294	-91.7251	19183	Iowa	Washington County	8.27669	221.81	987.09	14901.6	15.8934	48.6302	3.89231	98.6821	0.231009	8.75833	14.4494	24.5333	24.795
42.4344	-94.1792	19187	Iowa	Webster County	4.57209	337.534	973.593	14829.4	14.636	50.6777	2.91499	94.7618	0.355007	12.5333	21.073	27.0667	26.225
42.3932	-96.0533	19193	Iowa	Woodbury County	4.60258	366.501	970.375	14985.8	15.3166	49.0924	11.1528	92.0265	2.40811	12.5333	45.1276	27.725	25.14
38.4812	-98.7678	20009	Kansas	Barton County	8.19575	566.89	948.863	16813.8	20.0597	48.8479	10.6227	97.1915	0.699187	13.0083	11.9523	25.8083	25.7
37.7737	-96.8388	20015	Kansas	Butler County	5.64305	404.232	966.756	16575.8	19.6023	50.3098	3.0479	96.2649	1.18007	8.53333	16.8766	23.9417	25.68
37.1694	-94.8457	20021	Kansas	Cherokee County	8.10738	266.27	982.407	16220.8	20.3219	49.0176	1.56138	93.9394	4.75106	16.0917	14.4922	28.8167	27.07
37.2345	-96.8372	20035	Kansas	Cowley County	8.89938	355.08	972.384	16752.6	20.4234	49.5051	6.31031	92.247	2.64311	14.1667	12.4225	27.6	26.48
37.5056	-94.8539	20037	Kansas	Crawford County	10.1306	283.162	980.435	16147.2	19.8336	49.1785	3.36765	94.8934	1.22031	16.5917	25.1832	25.0083	26.18
38.8966	-95.2905	20045	Kansas	Douglas County	6.6421	278.003	980.902	15804	18.7259	49.9087	4.23656	88.1117	3.05391	14.5	88.9474	19.2583	21.165
38.9146	-99.3173	20051	Kansas	Ellis County	7.11233	627.896	942.211	16786.7	19.9807	49.2784	3.3169	97.4337	0.306508	11.1083	11.8974	20.7667	23.275
38.0499	-100.74	20055	Kansas	Finney County	5.54437	872.088	916.517	17431.9	21.0196	50.4314	44.5058	93.3385	1.28758	13.7833	11.151	24.5083	23.87
37.6884	-99.8847	20057	Kansas	Ford County	5.50218	771.82	926.962	17400.8	20.6594	51.5747	44.1094	94.2385	1.31274	13.0917	11.3993	23.3583	26.12
38.558	-95.279	20059	Kansas	Franklin County	9.91668	291.236	979.418	15841.5	18.9489	49.5258	3.12882	96.7261	1.19112	10.125	17.1155	26.6167	26.68
39.0022	-96.768	20061	Kansas	Geary County	10.3521	352.628	972.478	16088.6	19.091	49.789	10.5796	71.078	1.44635	12	28.9426	25.1	24.425
38.0501	-97.4367	20079	Kansas	Harvey County	6.59126	441.137	962.713	16641.6	20.0429	48.7272	9.22752	96.3309	0.767741	8.85	24.0652	21.1583	24.78
38.8839	-94.8223	20091	Kansas	Johnson County	5.07687	302.633	978.067	15740.2	18.4824	48.8156	5.51123	91.5743	0.508151	4.875	403.448	17.25	19.09
37.1915	-95.2975	20099	Kansas	Labette County	7.91771	269.304	982.072	16366.4	20.4085	49.107	3.47786	91.5014	2.61839	14.9	13.1552	27.125	26.13
39.1895	-95.039	20103	Kansas	Leavenworth County	7.4067	270.969	981.676	15626.2	18.4584	53.0634	4.71567	86.5351	1.00599	8.5	60.0914	24.2667	24.27
38.4555	-96.1616	20111	Kansas	Lyon County	4.59269	351.139	972.653	16143.2	19.1409	49.1348	18.7623	93.6643	0.933586	15.225	16.1208	23.075	24.755
38.3958	-97.6475	20113	Kansas	McPherson County	6.68394	450.131	961.67	16589.2	19.7863	48.9552	2.57511	97.6946	0.455167	8.11667	12.5709	21.225	26.01
38.5668	-94.833	20121	Kansas	Miami County	8.87766	292.491	979.256	15807.1	18.7767	49.4893	2.01562	97.2327	0.667035	7.875	20.3744	24.5833	26.17
37.1895	-95.7424	20125	Kansas	Montgomery County	8.66688	241.123	985.309	16499.5	20.7164	48.6067	3.87869	88.4115	4.31405	14.7667	21.2822	27.8167	27.47
39.791	-96.0054	20131	Kansas	Nemaha County	16.0949	381.014	969.09	15674.6	17.7837	49.7854	0.924681	98.7239	0.376277	9.36667	5.5975	22.35	24.02
38.6497	-95.7273	20139	Kansas	Osage County	10.2283	332.377	974.737	15924.1	18.8662	49.4208	1.75304	98.5215	0.735744	10.2417	9.113	25.075	26.43
39.3822	-96.3371	20149	Kansas	Pottawatomie County	9.12656	343.249	973.461	15808.5	18.5155	49.5652	3.26043	97.2016	0.864933	8.775	8.94918	20.8583	24.725
37.9482	-98.0783	20155	Kansas	Reno County	7.35772	471.859	959.364	16809.7	20.3686	50.1622	6.73771	95.0428	0.870308	12.6	19.7549	26.35	25.07
39.2912	-96.7275	20161	Kansas	Riley County	5.98042	346.283	973.149	15960.3	18.7475	52.4562	5.28915	87.6493	0.832007	17.1917	41.6441	18.425	22.52
38.7863	-97.6502	20169	Kansas	Saline County	5.70906	380.175	969.497	16478.1	19.9185	49.5317	7.71846	93.0045	0.746216	11.175	29.1861	24.825	25.1
37.6838	-97.4595	20173	Kansas	Sedgwick County	6.66093	404.188	966.886	16725	20.4142	49.3683	10.3559	84.1213	1.57054	12.0833	181.824	25.025	24.525
39.0418	-95.7557	20177	Kansas	Shawnee County	7.76972	296.522	978.794	15773.8	18.7531	48.3334	8.9457	86.9608	1.63876	12.1	121.257	23.8917	26.79
37.2367	-97.4933	20191	Kansas	Sumner County	10.8085	376.746	970.031	16919	20.9566	49.4776	3.98578	97.1661	1.41861	10.85	8.15647	26.0417	28.24
39.1154	-94.7631	20209	Kansas	Wyandotte County	7.74402	273.536	981.387	15635.3	18.4998	49.0368	21.0712	67.7601	1.39571	18.075	398.366	29.3833	28.25
37.1055	-85.2814	21001	Kentucky	Adair County	10.3354	257.293	983.289	15528.1	18.9248	48.9424	1.21761	96.5656	0.198162	22.7	17.1213	33.225	30.935
36.7508	-86.1925	21003	Kentucky	Allen County	9.42467	215.035	988.183	15788.2	19.4759	48.8578	1.13626	98.4097	0.218851	16.6583	21.0256	34.2583	30.15
36.9636	-85.925	21009	Kentucky	Barren County	8.14442	224.96	987.016	15677.3	19.1632	48.366	1.75587	94.918	0.204161	16.9167	31.489	32.2083	26.12
38.1522	-83.7376	21011	Kentucky	Bath County	14.9342	258.94	983.016	15256.6	18.0932	49.5645	1.05719	97.8396	0.232173	21.9167	15.7696	34.05	31.475
36.7227	-83.681	21013	Kentucky	Bell County	10.7199	499.184	955.903	15335	18.0013	48.1755	0.658136	96.8309	0.200203	29.9167	31.3168	36.05	29.39
38.9746	-84.7314	21015	Kentucky	Boone County	5.82962	254.207	983.496	15341.7	17.4702	49.4728	2.79111	95.3675	0.244578	6.875	160.796	25.5417	25.14
38.2026	-84.2099	21017	Kentucky	Bourbon County	8.98653	266.675	982.09	15287.6	17.7223	48.6012	4.41268	92.588	0.222389	14.675	26.1132	31.675	28.755
38.36	-82.6814	21019	Kentucky	Boyd County	7.2637	209.514	988.717	15189.9	18.2598	49.3361	1.28146	96.3681	0.191075	16.725	119.327	32.1667	29.465
37.6182	-84.873	21021	Kentucky	Boyle County	7.69779	291.442	979.305	15390.1	18.1626	49.1902	2.11928	89.6966	0.21145	14.8667	59.2272	29.5167	27.34
37.5212	-83.3224	21025	Kentucky	Breathitt County	14.8256	312.392	976.969	15169.9	18.5838	49.6907	0.61973	99.05	0.103381	30.1833	11.6272	36.0417	32.5
37.7781	-86.4328	21027	Kentucky	Breckinridge County	13.0058	191.556	990.824	15546.9	18.6806	49.8998	0.77324	96.8361	0.290288	17.4417	13.0704	34.4833	26.185
37.9696	-85.703	21029	Kentucky	Bullitt County	8.52225	172.416	993.031	15457.9	18.5782	49.6095	1.01458	98.4169	0.338481	9.15833	87.2781	32.5583	27.895
36.621	-88.2741	21035	Kentucky	Calloway County	10.7622	155.569	995.079	16112.7	20.1029	48.1631	1.81902	94.0422	0.216082	16.3833	35.5821	26.925	22.74
38.947	-84.3796	21037	Kentucky	Campbell County	5.4178	198.716	989.911	15261.2	17.5845	48.6519	1.25794	96.7244	0.167368	10.725	225.915	29.2167	26.75
38.3096	-83.0488	21043	Kentucky	Carter County	13.815	259.958	982.884	15270.6	17.9501	49.3974	0.843418	99.2175	0.239418	21.4667	25.8567	32.7333	28.86
37.322	-84.9282	21045	Kentucky	Casey County	13.2286	307.932	977.47	15398	18.5327	48.7556	1.85489	99.0244	0.243368	23.8833	13.6477	33.1833	27.07
36.8934	-87.4936	21047	Kentucky	Christian County	8.51167	169.231	993.471	15782.9	19.6399	51.5153	5.74616	73.7931	0.663168	17.4	38.8575	31.4	28.85
37.9701	-84.145	21049	Kentucky	Clark County	9.15219	286.741	979.83	15224.9	18.0548	48.6338	1.81435	94.4342	0.159196	13.6333	52.0554	31.85	29.02
37.1645	-83.7108	21051	Kentucky	Clay County	11.3474	349.878	972.717	15289.6	18.5639	53.1576	1.51829	94.9549	0.182367	35.7417	18.9912	36.875	29.275
37.7317	-87.0871	21059	Kentucky	Daviess County	8.92307	124.934	998.582	15699.6	19.2002	48.3252	1.66773	94.1375	0.139416	13.6	78.0619	29.5417	26.575
37.6925	-83.9639	21065	Kentucky	Estill County	15.0302	265.483	982.306	15300.2	18.4775	49.0444	0.588386	99.479	0.231788	24.4333	22.7408	36.025	27.02
38.0402	-84.4584	21067	Kentucky	Fayette County	6.00684	298.132	978.494	15298.5	17.751	49.0934	4.92107	81.8079	0.326005	14.35	374.085	24.0583	25.835
37.5583	-82.7403	21071	Kentucky	Floyd County	15.3354	322.642	975.796	15080.4	18.5135	49.0087	0.600015	98.4908	0.102645	27.6417	40.1472	33.7417	30.915
38.2349	-84.8688	21073	Kentucky	Franklin County	8.80645	216.767	987.854	15368.6	17.9586	48.3933	1.93083	88.2081	0.187192	11.9083	89.0205	28.45	26.63
38.6492	-84.6259	21081	Kentucky	Grant County	9.41198	248.042	984.208	15358.7	17.4985	49.6076	1.64523	98.6975	0.223807	13.7083	35.2867	32.0917	26.77
36.7233	-88.6499	21083	Kentucky	Graves County	14.6833	143.413	996.483	16033.8	20.0724	48.8596	3.89697	94.5668	0.288063	16.7583	25.6524	31.2	26.755
37.4586	-86.344	21085	Kentucky	Grayson County	14.4721	198.852	989.994	15591.7	18.8384	50.0522	0.852794	98.6678	0.177651	18.7917	19.094	35.3417	28.68
38.5636	-82.9338	21089	Kentucky	Greenup County	4.95184	213.144	988.284	15202.2	18.0965	48.2664	0.661196	98.5601	0.212325	15.45	41.0689	31.3083	30.765
37.6958	-85.9632	21093	Kentucky	Hardin County	7.61608	223.834	987.089	15492.4	18.524	50.04	4.13616	84.2591	0.592304	12.075	59.644	28.75	27.695
36.8592	-83.2215	21095	Kentucky	Harlan County	10.9918	631.196	941.164	15324	17.0549	48.2748	0.684319	96.6988	0.299474	30.0583	25.5722	34.8083	31.345
37.3139	-85.882	21099	Kentucky	Hart County	13.9607	214.011	988.251	15606.9	18.8897	49.3078	1.12281	93.7989	0.198967	22.1833	16.5626	34.9	27.455
37.7925	-87.5726	21101	Kentucky	Henderson County	8.4988	120	999.16	15740.7	19.2724	48.3463	1.39783	91.5705	0.199506	13.8083	39.8675	32.1583	25.665
38.4516	-85.1201	21103	Kentucky	Henry County	12.7075	244.961	984.583	15360.5	17.707	49.6963	2.59991	95.9797	0.235909	14.3833	20.4121	32.3	28.91
37.3111	-87.5422	21107	Kentucky	Hopkins County	11.316	135.568	997.363	15770.4	19.5307	48.175	1.1842	92.5197	0.174425	16.9083	32.7344	31.6833	30.56
37.4033	-84.0207	21109	Kentucky	Jackson County	16.1048	369.998	970.389	15319.2	18.1696	49.545	0.55441	99.6523	0.169215	27.125	15.0981	35.15	28.91
38.1895	-85.6576	21111	Kentucky	Jefferson County	6.96522	161.544	994.282	15425.2	18.424	48.0136	2.95259	77.1178	0.299273	13.6917	714.492	28.1583	26.52
37.8733	-84.584	21113	Kentucky	Jessamine County	5.18832	277.793	980.85	15322.5	18.0313	48.908	2.00817	95.3679	0.240128	12.9333	96.8179	27.9333	27.375
37.8493	-82.8306	21115	Kentucky	Johnson County	8.96701	266.688	982.177	15157	18.5623	48.7917	0.535878	99.1935	0.116542	23.4333	34.4122	32.95	31.23
38.9305	-84.5335	21117	Kentucky	Kenton County	7.72022	223.752	987.003	15304.8	17.4404	49.1958	1.80623	94.1743	0.215987	10.8167	368.727	29.1167	23.945
36.8875	-83.8556	21121	Kentucky	Knox County	10.344	366.617	970.842	15303.1	18.6729	48.3627	0.708881	98.4206	0.239722	31.4167	31.4717	35.7833	26.98
37.1133	-84.1194	21125	Kentucky	Laurel County	12.0169	356.034	972.026	15354.4	18.5986	49.0121	0.923101	98.2779	0.363163	19.9167	49.5788	33.95	28.365
38.0745	-82.7383	21127	Kentucky	Lawrence County	12.4361	243.213	984.86	15178.6	18.4985	49.5198	0.426634	99.4168	0.200051	25.4	14.4791	35.0083	29.605
37.6054	-83.7185	21129	Kentucky	Lee County	21.2172	293.111	979.149	15239	18.4642	53.4483	0.514505	96.4893	0.254612	31.925	14.5121	36.1	28.87
37.1185	-82.8612	21133	Kentucky	Letcher County	13.0303	514.129	954.179	15155.6	17.6581	49.1	0.461705	99.181	0.117868	25.2333	28.1798	33.675	32.07
37.4573	-84.6581	21137	Kentucky	Lincoln County	7.2936	319.779	976.088	15368.8	18.2445	49.2608	1.21613	97.0732	0.167695	19.7	27.845	33.2833	27.205
36.8598	-86.8814	21141	Kentucky	Logan County	10.5777	184.463	991.713	15784.8	19.6376	48.5593	1.71863	91.909	0.29991	15.975	18.5534	33.1667	29.05
37.0537	-88.7124	21145	Kentucky	McCracken County	12.3951	113.055	1000	16013.6	19.9607	47.6179	1.51489	87.4858	0.24795	15.3667	99.9247	29.0167	26.26
36.7311	-84.4911	21147	Kentucky	McCreary County	12.8243	368.643	970.664	15423.7	19.0242	51.7547	1.3429	95.977	0.596374	32.9417	15.9319	37.0583	29.77
37.7235	-84.277	21151	Kentucky	Madison County	7.36301	284.182	980.149	15313	18.2944	48.3018	1.56406	93.8411	0.32472	16.5667	67.5665	28.0167	27.21
37.5522	-85.2692	21155	Kentucky	Marion County	12.6471	240.623	985.154	15418.8	18.4623	51.1283	1.63021	90.1162	0.118696	17.775	21.2072	32.7917	27.71
36.882	-88.3328	21157	Kentucky	Marshall County	14.1542	124.403	998.685	16098.7	20.0478	49.0143	0.954337	99.3936	0.172901	11.675	39.0022	30.8167	25.94
37.9675	-86.2009	21163	Kentucky	Meade County	9.27911	200.089	989.832	15505.1	18.592	50.0798	2.62797	93.8579	0.561644	11.6333	35.9317	31.3083	27.455
37.8121	-84.8797	21167	Kentucky	Mercer County	10.1624	261.345	982.749	15361.7	18.1759	48.7727	1.74916	95.1661	0.22932	13.3417	32.4324	30.7917	29.09
38.0381	-83.9123	21173	Kentucky	Montgomery County	9.95846	287.508	979.749	15224.6	18.118	48.6935	1.82106	96.1169	0.18525	16.675	47.4024	33.5333	29.92
37.2138	-87.1341	21177	Kentucky	Muhlenberg County	9.34567	139.237	996.932	15744.1	19.4458	49.901	0.90855	94.8226	0.135361	18.525	25.7368	32.8667	29.83
37.8032	-85.466	21179	Kentucky	Nelson County	10.2765	201.277	989.696	15430.5	18.6056	49.2364	1.51898	93.7874	0.131061	12.3333	36.8283	31.0833	27.755
37.4779	-86.8449	21183	Kentucky	Ohio County	13.5308	146.086	996.123	15663.7	19.1961	49.5097	2.09372	98.5819	0.213602	17.4917	15.2461	33.7417	29.22
38.4	-85.4561	21185	Kentucky	Oldham County	5.72969	219.664	987.523	15353.8	17.9884	52.8842	2.39522	93.9556	0.292952	5.675	109.083	23.7	24.405
38.6908	-84.354	21191	Kentucky	Pendleton County	14.5943	223.985	986.995	15328.9	17.6583	50.1963	0.811095	99.1618	0.198532	13.6917	20.2773	33.1167	27.72
37.2413	-83.2178	21193	Kentucky	Perry County	10.6487	389.059	968.274	15202.5	18.3951	49.1039	0.561477	97.6225	0.0870662	26.5583	32.7263	34.9167	28.945
37.4821	-82.4029	21195	Kentucky	Pike County	11.7445	387.095	968.467	15108.9	18.21	48.987	0.648556	98.8146	0.096087	22.7	32.606	33.2	30.495
37.1083	-84.58	21199	Kentucky	Pulaski County	8.92362	300.629	978.324	15436.2	18.7341	48.8277	1.39516	97.9951	0.237191	18.9833	34.7532	32.7917	26.5
37.3612	-84.3144	21203	Kentucky	Rockcastle County	12.462	350.49	972.609	15325.8	18.2728	49.2889	0.583488	99.4783	0.234384	23.1583	20.4923	34.125	29.65
38.2059	-83.426	21205	Kentucky	Rowan County	9.50055	295.154	978.854	15248.7	17.9246	48.6846	1.16177	97.1125	0.175926	22.7333	31.0655	29.6917	28.54
36.9891	-85.059	21207	Kentucky	Russell County	12.5096	284.647	980.162	15515.4	18.8938	48.7512	1.99041	98.8886	0.238337	22.5167	25.7717	32.3167	27.58
38.2899	-84.5794	21209	Kentucky	Scott County	6.31009	263.293	982.479	15338.5	17.7264	49.0483	2.80608	93.1422	0.283117	10.425	53.6057	27	27.695
38.2394	-85.2284	21211	Kentucky	Shelby County	7.37079	234.817	985.765	15380.4	17.8572	48.345	6.80489	90.1359	0.38162	10.6417	37.6583	28.1917	29.64
36.7409	-86.5815	21213	Kentucky	Simpson County	13.1102	203.52	989.508	15827.1	19.4935	48.8704	1.39277	88.8855	0.19008	13.4167	27.5922	32.45	27.66
38.027	-85.3215	21215	Kentucky	Spencer County	13.582	199.518	989.877	15413.8	18.3365	50.809	1.29867	97.826	0.196231	8.73333	30.2526	29.8083	27.455
37.3651	-85.3267	21217	Kentucky	Taylor County	11.5747	251.32	983.936	15432.4	18.561	48.2568	1.28153	94.0224	0.12361	18.5	33.8599	32.425	26.03
36.9956	-86.4236	21227	Kentucky	Warren County	9.03236	165.987	993.836	15786.1	19.4849	48.8719	3.65004	87.8476	0.30961	16.0083	72.1452	28.2	25.34
36.802	-84.8304	21231	Kentucky	Wayne County	8.36083	321.512	975.979	15514.9	18.9475	49.5687	2.11711	97.7541	0.233009	25.5583	17.1331	33.95	27.415
37.52	-87.6851	21233	Kentucky	Webster County	12.4364	127.68	998.275	15770.2	19.4504	49.2805	2.9949	94.7159	0.194419	14.7833	16.0178	31.9667	30.395
36.758	-84.1445	21235	Kentucky	Whitley County	13.7064	364.57	971.104	15390.3	18.8904	48.4771	0.780124	98.808	0.25557	26.275	31.606	35.1333	30.64
38.0428	-84.7481	21239	Kentucky	Woodford County	10.8021	267.951	981.974	15324	18.0069	47.9794	4.66342	93.702	0.158259	9.025	48.4068	25.0667	26.755
30.2915	-92.411	22001	Louisiana	Acadia Parish	9.7635	7.81707	1012.34	17771	25.5438	48.6572	1.29215	81.0873	0.241548	20.9	35.3093	30.3917	29.24
30.6527	-92.8196	22003	Louisiana	Allen Parish	6.35778	25.4271	1010.31	17794.5	25.523	55.9783	2.95608	72.7277	2.11083	21.7417	12.8862	31.2667	29.41
30.2029	-90.91	22005	Louisiana	Ascension Parish	7.95673	3.81332	1012.81	17890.5	25.9485	49.2507	3.63898	77.6107	0.335265	11.3333	119.76	25.8167	25.25
29.8999	-91.0505	22007	Louisiana	Assumption Parish	7.95471	1.40509	1013.09	17781.5	25.9481	48.7531	1.70785	68.0122	0.44489	19.1167	26.6283	29.5583	29.305
31.0851	-91.9938	22009	Louisiana	Avoyelles Parish	11.8489	16.8235	1011.3	17820.8	25.9289	49.6413	1.22389	68.4727	1.22389	24.575	19.2928	30.6417	28.965
30.645	-93.3403	22011	Louisiana	Beauregard Parish	7.85536	43.2611	1008.25	17714	25.6628	50.5709	2.15354	84.7081	0.935212	15.3583	11.305	28.6333	26.445
32.6962	-93.618	22015	Louisiana	Bossier Parish	7.97176	55.5058	1006.83	17366.6	25.2569	48.9793	4.46289	75.688	0.658994	13.4833	49.2813	27.6	25.44
32.5772	-93.8824	22017	Louisiana	Caddo Parish	7.65067	62.2076	1006.07	17358	25.4241	47.3384	1.91332	52.127	0.477252	20.25	109.948	27.2833	26.19
30.2296	-93.358	22019	Louisiana	Calcasieu Parish	9.35023	4.51623	1012.73	17952	25.7011	48.7192	1.90424	73.641	0.429962	16.2167	67.1673	28	27.21
32.8276	-92.9911	22027	Louisiana	Claiborne Parish	10.0031	85.3054	1003.39	17345.1	24.7193	53.0318	0.843302	50.0483	0.271447	25.6	8.68587	28.5833	30.51
31.4698	-91.6263	22029	Louisiana	Concordia Parish	9.31828	16.1005	1011.39	17724.4	25.819	49.6617	1.26055	59.627	0.231807	27.4917	11.2492	30.125	29.185
32.0592	-93.7408	22031	Louisiana	De Soto Parish	8.84219	79.253	1004.11	17434.9	25.6069	48.0305	2.01582	57.9679	0.688609	20.6333	11.4415	27.6083	29.86
30.544	-91.0932	22033	Louisiana	East Baton Rouge Parish	6.36322	14.2075	1011.61	17730.7	25.7994	47.8857	2.64672	53.8386	0.286491	17.375	357.987	21.275	25.675
30.7207	-92.4041	22039	Louisiana	Evangeline Parish	14.2374	20.3059	1010.9	17791.5	25.5169	50.1406	1.66365	70.5725	0.259383	25.425	20.1678	30.8083	27.58
29.606	-91.8427	22045	Louisiana	Iberia Parish	9.32123	3.43834	1012.85	18157.5	25.0285	48.4809	2.26229	65.3636	0.39031	20.475	49.0771	28.375	26.03
30.2884	-91.3631	22047	Louisiana	Iberville Parish	5.89553	3.82089	1012.81	17828.2	25.9547	50.4875	1.51967	49.5504	0.187421	21.5083	20.757	28.925	30.54
29.5033	-90.0362	22051	Louisiana	Jefferson Parish	7.93409	-0.164893	1013.27	18451	25.7957	48.2073	9.25392	70.2661	0.590416	14.8417	560.769	24.9333	26.365
30.2695	-92.8162	22053	Louisiana	Jefferson Davis Parish	8.90363	5.69267	1012.59	17866.2	25.5919	48.4677	1.34612	81.2474	0.453136	18.3333	18.5593	30.2333	27.525
30.2065	-92.0642	22055	Louisiana	Lafayette Parish	6.73815	9.3505	1012.17	17759.4	25.548	48.6389	2.72678	72.8857	0.353178	15.5833	291.299	25.3583	24.835
29.492	-90.3948	22057	Louisiana	Lafourche Parish	7.96642	1.13484	1013.12	18651	25.5977	48.9283	2.50609	83.2409	2.73413	15.3917	33.0913	28.0833	28.615
31.6808	-92.1618	22059	Louisiana	LaSalle Parish	11.1202	46.6401	1007.86	17636.7	25.5963	50.9626	1.48085	86.6234	0.820834	17.2583	8.9477	28.9083	27.38
32.6011	-92.6621	22061	Louisiana	Lincoln Parish	5.64931	77.1613	1004.33	17425.2	24.8542	48.7109	1.87823	57.6715	0.257951	23.375	36.3052	21.2167	29.56
30.4404	-90.7275	22063	Louisiana	Livingston Parish	11.7576	12.4823	1011.81	18113.7	25.8669	49.522	2.03981	94.2692	0.419532	12.1833	64.9739	28.9833	26.575
32.82	-91.8004	22067	Louisiana	Morehouse Parish	9.86972	31.8904	1009.55	17393	24.755	47.8595	0.820854	54.3175	0.139678	25.875	14.3563	30.5917	29.845
31.735	-93.0861	22069	Louisiana	Natchitoches Parish	8.21472	43.1008	1008.27	17540.9	25.5098	47.5747	1.64344	57.5943	1.21313	25.6667	12.0248	25.8667	28.295
30.0686	-89.939	22071	Louisiana	Orleans Parish	6.1842	-0.176945	1013.27	18515	25.5975	47.4772	3.81592	30.9958	0.33342	25.1083	874.058	24.8917	29.45
32.4775	-92.1548	22073	Louisiana	Ouachita Parish	7.08071	26.7877	1010.15	17463.5	25.1048	47.4591	1.48465	63.5771	0.263771	20.45	94.7234	26.3	27.05
29.4023	-89.2985	22075	Louisiana	Plaquemines Parish	6.47499	0.0975245	1013.24	20516.8	24.4035	50.047	2.99653	72.1538	2.05558	15.5583	11.7576	27.3917	27.605
30.7083	-91.6046	22077	Louisiana	Pointe Coupee Parish	11.1259	8.04054	1012.32	17782.4	25.9561	48.6645	1.55889	62.0206	0.160566	19.9417	15.6758	27.375	28.89
31.1932	-92.536	22079	Louisiana	Rapides Parish	6.89803	29.6727	1009.82	17680.9	25.5339	48.0289	1.99444	66.4838	0.847704	19.225	37.4724	28.1917	27.835
32.4181	-91.7584	22083	Louisiana	Richland Parish	9.11563	23.9408	1010.48	17507	25.1168	47.5267	1.31078	62.1926	0.215178	25.1917	14.3248	28.5333	28.91
31.5602	-93.5592	22085	Louisiana	Sabine Parish	10.1744	78.114	1004.24	17572.1	25.4753	49.3779	3.00836	73.9321	8.85525	19.3167	10.598	29.5333	28.215
29.9181	-89.2635	22087	Louisiana	St. Bernard Parish	8.62282	0.656071	1013.17	20220.6	24.5486	48.9912	6.16097	86.9316	0.639404	16.5083	43.0447	32.0583	28.185
29.9138	-90.3593	22089	Louisiana	St. Charles Parish	8.99243	1.0883	1013.12	18035.8	25.9478	49.0364	3.91417	72.2734	0.315236	12.3833	68.8385	24.65	29.93
30.1175	-90.5047	22095	Louisiana	St. John the Baptist Parish	8.09205	1.83141	1013.04	18122.1	25.9283	48.7121	3.86126	49.5594	0.2955	16.3667	79.5879	26.1	28.04
30.5834	-91.9893	22097	Louisiana	St. Landry Parish	10.058	14.2168	1011.61	17818.5	25.7909	47.8252	1.21374	57.2645	0.241866	25.775	35.397	30.6417	29.3
30.1214	-91.6115	22099	Louisiana	St. Martin Parish	9.36587	4.39644	1012.74	17916.9	25.7929	49.2116	1.42639	66.8956	0.362445	19.3833	26.2171	28.8417	29.05
29.6293	-91.4638	22101	Louisiana	St. Mary Parish	6.20285	1.13692	1013.12	18198.1	25.5437	49.0624	3.50328	63.7406	1.74366	20.6833	33.8674	29.3833	32.305
30.41	-89.952	22103	Louisiana	St. Tammany Parish	8.38205	6.98047	1012.44	18122.7	25.5132	48.8563	3.58466	86.9719	0.57019	10.4917	96.2952	24.8833	22.935
30.6216	-90.4066	22105	Louisiana	Tangipahoa Parish	9.01831	22.2184	1010.68	18125.5	25.6116	48.349	2.45325	69.458	0.335685	22.1417	53.4043	26.4833	28.205
29.3333	-90.8442	22109	Louisiana	Terrebonne Parish	7.70483	1.15448	1013.12	18752.6	25.5289	49.3928	2.57705	74.4429	5.81571	17.0667	33.2385	29.5333	29.49
29.7869	-92.2901	22113	Louisiana	Vermilion Parish	8.43252	2.93607	1012.91	19477.9	25.2629	48.5406	1.89074	83.2674	0.336853	18.65	18.3339	29.1667	26.09
31.1106	-93.1815	22115	Louisiana	Vernon Parish	7.96266	79.3283	1004.1	17658.1	25.3105	51.793	6.48786	78.9864	1.71323	15.1583	14.9475	27.5417	26.875
30.8521	-90.0463	22117	Louisiana	Washington Parish	10.6594	51.1073	1007.34	17858.2	25.2313	49.21	1.30276	67.9045	0.278873	24.8667	26.071	31.3167	29.79
32.7322	-93.3398	22119	Louisiana	Webster Parish	10.1746	69.7209	1005.19	17322.2	25.0901	48.2812	1.22959	65.9398	0.360151	19.6083	26.8214	29.775	28.47
44.1677	-70.2074	23001	Maine	Androscoggin County	5.75517	87.7671	1002.65	14373.7	11.7901	48.7958	1.26407	96.4635	0.420392	12.6833	87.3306	26.0833	23.84
46.7271	-68.6494	23003	Maine	Aroostook County	7.16592	199.688	989.082	13664	8.85152	49.0394	0.808828	97.1388	1.70224	15.2	4.21916	27.0417	26.475
43.8083	-70.3304	23005	Maine	Cumberland County	4.98361	40.5319	1008.34	14806.7	11.6522	48.5237	1.42543	95.5857	0.389442	9	126.819	20.65	17.48
44.973	-70.4447	23007	Maine	Franklin County	6.73541	273.932	980.283	13803	8.95227	48.6745	0.791131	98.732	0.434086	14.5333	6.86292	23.1417	23.945
44.5649	-68.3707	23009	Maine	Hancock County	6.78242	45.301	1007.75	14176.1	11.2765	49.0085	0.90036	98.3442	0.480817	10.875	12.9646	22.6	21.845
[truncated: 1,227 more rows]

## Sheet: NonFirearm
Lat.	Long.	FPS	State	County	Non-Firearm Suicide Rate	Weighted Altitude	Atmospheric Pressure	Sun	Max Air Temp	Male %	Hisp %	Cauc %	American Indian %	Poverty %	Population Density	Smoking %	Obese %
[truncated: 1,289 more rows]
